# Supplementary material for: Versatile roles of rubredoxin reductase of Pseudomonas aeruginosa TBCF10839 in virulence and stress protection
Source: PLoS Pathog. 2025 Sep 3;21(9):e1013465. doi: 10.1371/journal.ppat.1013465 (PMC12431658; doi:10.1371/journal.ppat.1013465)
Supplement: S1 Table — lists the microarray hybridization data and their subsequent evaluation by the four-comparison survival method. (XLSX) [file ppat.1013465.s001.xlsx]

## Sheet: TBCF10839vsRbR-microarray data
	Descriptions	MHH0442 Pae_G1a_Signal	MHH0443 Pae_G1a_Signal	MHH0444 Pae_G1a_Signal	MHH0445 Pae_G1a_Signal		TB1/TB2	TB2/TB1			Rdx1/Rdx2	Rdx2/Rdx1			Zähler	rdxR1/TB1	TB1/rdxR1			rdxR2/TB1	TB1/rdxR2			rdxR1/TB2	TB2/rdxR1			rdxR1/TB1	TB1/rdxR1				Sum
		TB-stat1	TB-stat2	RbrR1	RbrR2	Rank			< 2 sigma	Rank			< 2 sigma	Rank				> 7 x	> 8 x			> 7 x	> 8 x			> 7 x	> 8 x			> 7 x	> 8 x			meanRbR	mean wt TBCF10839
AFFX-Athal_actin_at	U37281 Arabidopsis thaliana actin-2 mRNA	4.8	1.8	52.5	21.3	5303	2.66667	0.375	1	4953	2.46479	0.405714	1	5355	5712	10.9375	0.0914286	1	1	4.4375	0.225352	0	0	29.1667	0.0342857	1	1	11.8333	0.084507	1	1		33	36.9	3.3
AFFX-Athal_GAPDH_at	M64116 Arabidopsis thaliana glyceraldehyde 3-phosphate dehydrogenase C subunit (GapC) gene	4.5	6.7	7.9	11.5	1676	0.671642	1.48889	1	1969	0.686957	1.4557	1	2441	3866	1.75556	0.56962	0	0	2.55556	0.391304	0	0	1.1791	0.848101	0	0	1.71642	0.582609	0	0		0	9.7	5.6
AFFX-Athal_ubq_at	U84969 Arabidopsis thaliana ubiquitin (UBQ11) gene	11.6	2.9	28.1	4.7	5582	4	0.25	0	5593	5.97872	0.16726	0	4189	4531	2.42241	0.412811	0	0	0.405172	2.46809	0	0	9.68966	0.103203	1	1	1.62069	0.617021	0	0		11	16.4	7.25
AFFX-Bsubtilis_dapB_at	L38424 Bacillus subtilis dapB, dihydropicolinate reductase, nucleotides 1358-2101	8.1	21.5	63.4	9.7	738	0.376744	2.65432	1	5641	6.53608	0.152997	0	5494	5611	7.82716	0.12776	1	0	1.19753	0.835052	0	0	2.94884	0.339117	0	0	0.451163	2.21649	0	0		1	36.55	14.8
AFFX-Bsubtilis_lys_at	X17013 Bacillus subtilis lys, diaminopimelate decarboxylase, nucleotides 362-1345	10.7	2.7	16.8	135.7	5579	3.96296	0.252336	0	169	0.123803	8.07738	0	4077	3643	1.57009	0.636905	0	0	12.6822	0.0788504	1	1	6.22222	0.160714	0	0	50.2593	0.0198968	1	1		22	76.25	6.7
AFFX-Bsubtilis_pheB_at	M24537 Bacillus subtilis pheB, phenylalanine biosynthesis associated protein, nucleotides 2017-2460	125.3	123.3	213.6	223.3	3131	1.01622	0.984038	1	2831	0.956561	1.04541	1	4348	3809	1.70471	0.58661	0	0	1.78212	0.561129	0	0	1.73236	0.577247	0	0	1.81103	0.552172	0	0		0	218.45	124.3
AFFX-Bsubtilis_thrC_at	X04603 Bacillus subtilis thrC, threonine synthase, nucleotides 248-1306	6.9	6.9	20.5	110.4	3057	1	1	1	406	0.185688	5.38537	0	5864	4837	2.97101	0.336585	0	0	16	0.0625	1	1	2.97101	0.336585	0	0	16	0.0625	1	1		22	65.45	6.9
AFFX-Bsubtilis_trpD_at	K01391 Bacillus subtilis trpD, TrpD protein, nucleotides 2136-3149	79.1	58.5	115.5	19.9	4187	1.35214	0.73957	1	5585	5.80402	0.172294	0	748	3450	1.46018	0.684848	0	0	0.25158	3.97487	0	0	1.97436	0.506494	0	0	0.340171	2.9397	0	0		0	67.7	68.8
AFFX-YEL002C_WPB1_at	X61388 SGD:YEL002C S,cerevisiae WBP1 Oligosaccharyl transferase beta glycoprotein comples, beta subunit	3.8	1.2	5.3	6	5443	3.16667	0.315789	0	2595	0.883333	1.13208	1	4492	3325	1.39474	0.716981	0	0	1.57895	0.633333	0	0	4.41667	0.226415	0	0	5	0.2	0	0		0	5.65	2.5
AFFX-YEL018W_at	U18530 SGD:YEL018W S, cerevisiae Hypothetical ORF	59	28	31.5	6.1	5056	2.10714	0.474576	1	5528	5.16393	0.193651	0	5687	1620	0.533898	1.87302	0	0	0.10339	9.67213	-1	-1	1.125	0.888889	0	0	0.217857	4.59016	0	0		-11	18.8	43.5
AFFX-YEL024W_RIP1_at	M23316 SGD:YEL024W S,cerevisiae RIP1 Rieske iron-sulfur protein of the mitochondrial cytochrome bc1 complex	64.5	25.8	76.4	152.1	5240	2.5	0.4	1	1410	0.502301	1.99084	1	5265	2952	1.1845	0.844241	0	0	2.35814	0.424063	0	0	2.96124	0.337696	0	0	5.89535	0.169625	0	0		0	114.25	45.15
AFFX-YER022W_SRB4_at	L12026 SGD:YER022W S, cerevisiae SRB4 RNA polymerase II holoenzyme/mediator subunit	2.7	1.8	7.1	6	4481	1.5	0.666667	1	3449	1.18333	0.84507	1	5784	4659	2.62963	0.380282	0	0	2.22222	0.45	0	0	3.94444	0.253521	0	0	3.33333	0.3	0	0		0	6.55	2.25
AFFX-YER148W_SPT15_at	X16860 SGD:YER148W S, cerevisiae SPT15 TFIID subunit	48	23.8	60.2	46	4987	2.01681	0.495833	1	3765	1.3087	0.76412	1	4124	3089	1.25417	0.797342	0	0	0.958333	1.04348	0	0	2.52941	0.395349	0	0	1.93277	0.517391	0	0		0	53.1	35.9
AFFX-YFL039C_ACT1_at	V01288 SGD:YFL039C S, cerevisiae ACT1 Actin	43.8	4.5	26.1	9.8	5850	9.73333	0.10274	0	5040	2.66327	0.375479	1	1286	1772	0.59589	1.67816	0	0	0.223744	4.46939	0	0	5.8	0.172414	0	0	2.17778	0.459184	0	0		0	17.95	24.15
ig_1046911_1047549_at	Intergenic region between PA0981 and PA0982, 1046911-1047549, (+) strand	20.5	15.5	35.8	27.1	4113	1.32258	0.756098	1	3797	1.32103	0.756983	1	1570	3856	1.74634	0.572626	0	0	1.32195	0.756458	0	0	2.30968	0.432961	0	0	1.74839	0.571956	0	0		0	31.45	18
ig_1047549_1046911_at	Intergenic region between PA0981 and PA0982, 1046911-1047549, (-) strand	16.6	58.2	44.7	130.6	524	0.285223	3.50602	0	938	0.342266	2.9217	1	1472	4696	2.69277	0.371365	0	0	7.86747	0.127106	1	0	0.768041	1.30201	0	0	2.24399	0.445636	0	0		1	87.65	37.4
ig_1063544_1064555_at	Intergenic region between PA1003 and PA1004, 1063544-1064555, (+) strand	111.4	94.3	85.1	103.3	3739	1.18134	0.846499	1	2407	0.823814	1.21387	1	2367	2135	0.763914	1.30905	0	0	0.927289	1.07841	0	0	0.902439	1.10811	0	0	1.09544	0.912875	0	0		0	94.2	102.85
ig_1064555_1063544_at	Intergenic region between PA1003 and PA1004, 1063544-1064555, (-) strand	26	15.5	187	122.4	4711	1.67742	0.596154	1	4150	1.52778	0.654545	1	74	5567	7.19231	0.139037	1	0	4.70769	0.212418	0	0	12.0645	0.0828877	1	1	7.89677	0.126634	1	0		13	154.7	20.75
ig_1087095_1087843_at	Intergenic region between PA1030 and PA1031, 1087095-1087843, (+) strand	36.5	43.4	142.4	15.5	2389	0.841014	1.18904	1	5764	9.1871	0.108848	0	2482	5155	3.90137	0.25632	0	0	0.424658	2.35484	0	0	3.28111	0.304775	0	0	0.357143	2.8	0	0		0	78.95	39.95
ig_1087843_1087095_at	Intergenic region between PA1030 and PA1031, 1087095-1087843, (-) strand	137.3	30.7	212.8	35.6	5637	4.47231	0.223598	0	5592	5.97753	0.167293	0	296	3610	1.54989	0.645207	0	0	0.259286	3.85674	0	0	6.9316	0.144267	0	0	1.15961	0.86236	0	0		0	124.2	84
ig_1117390_1118158_at	Intergenic region between PA1112 and PA1113, 1117390-1118158, (+) strand	76.5	109.5	99.2	83.5	1774	0.69863	1.43137	1	3460	1.18802	0.841734	1	2816	3159	1.29673	0.771169	0	0	1.0915	0.916168	0	0	0.905936	1.10383	0	0	0.762557	1.31138	0	0		0	91.35	93
ig_1118158_1117390_at	Intergenic region between PA1112 and PA1113, 1117390-1118158, (-) strand	105	66.1	22.4	31.5	4608	1.5885	0.629524	1	2038	0.711111	1.40625	1	5011	618	0.213333	4.6875	0	0	0.3	3.33333	0	0	0.33888	2.95089	0	0	0.476551	2.09841	0	0		0	26.95	85.55
ig_1204781_1205771_at	Intergenic region between PA1152 and PA1153, 1204781-1205771, (+) strand	139.5	80.3	162.1	229.6	4786	1.73724	0.575627	1	2020	0.70601	1.41641	1	3075	2910	1.16201	0.86058	0	0	1.64588	0.607578	0	0	2.01868	0.495373	0	0	2.85928	0.349739	0	0		0	195.85	109.9
ig_1205771_1204781_at	Intergenic region between PA1152 and PA1153, 1204781-1205771, (-) strand	192.1	171.8	138.7	11.8	3523	1.11816	0.894326	1	5818	11.7542	0.0850757	0	5270	2049	0.72202	1.385	0	0	0.0614263	16.2797	-1	-1	0.807334	1.23864	0	0	0.0686845	14.5593	-1	-1		-22	75.25	181.95
ig_1246788_1247932_at	Intergenic region between PA1156 and PA1157, 1246788-1247932, (+) strand	38.6	42.5	24.8	72.9	2697	0.908235	1.10104	1	932	0.340192	2.93952	1	5760	1880	0.642487	1.55645	0	0	1.8886	0.529492	0	0	0.583529	1.71371	0	0	1.71529	0.58299	0	0		0	48.85	40.55
ig_1247932_1246788_at	Intergenic region between PA1156 and PA1157, 1246788-1247932, (-) strand	0.9	1.5	5.4	4.5	1395	0.6	1.66667	1	3500	1.2	0.833333	1	4097	5466	6	0.166667	0	0	5	0.2	0	0	3.6	0.277778	0	0	3	0.333333	0	0		0	4.95	1.2
ig_1254309_1255042_at	Intergenic region between PA1221 and PA1222, 1254309-1255042, (+) strand	20.2	15.7	23.8	48.8	4030	1.28662	0.777228	1	1365	0.487705	2.05042	1	3090	2941	1.17822	0.848739	0	0	2.41584	0.413934	0	0	1.51592	0.659664	0	0	3.10828	0.321721	0	0		0	36.3	17.95
ig_1255042_1254309_at	Intergenic region between PA1221 and PA1222, 1254309-1255042, (-) strand	71.4	62.2	76.1	137.7	3632	1.14791	0.871148	1	1562	0.552651	1.80946	1	5394	2722	1.06583	0.938239	0	0	1.92857	0.518519	0	0	1.22347	0.817346	0	0	2.21383	0.451707	0	0		0	106.9	66.8
ig_1324109_1324793_at	Intergenic region between PA1244 and PA1245, 1324109-1324793, (+) strand	19.4	34.5	95.2	133.4	1273	0.562319	1.77835	1	2047	0.713643	1.40126	1	4020	5353	4.90722	0.203782	0	0	6.87629	0.145427	0	0	2.75942	0.362395	0	0	3.86667	0.258621	0	0		0	114.3	26.95
ig_1324793_1324109_at	Intergenic region between PA1244 and PA1245, 1324109-1324793, (-) strand	47.5	54	25.4	6.4	2556	0.87963	1.13684	1	5381	3.96875	0.251969	0	5407	1623	0.534737	1.87008	0	0	0.134737	7.42188	-1	0	0.47037	2.12598	0	0	0.118519	8.4375	-1	-1		-12	15.9	50.75
ig_1348401_1349416_at	Intergenic region between PA1316 and PA1317, 1348401-1349416, (+) strand	32.4	85.5	32.2	137.7	741	0.378947	2.63889	1	580	0.233842	4.2764	1	4015	2576	0.993827	1.00621	0	0	4.25	0.235294	0	0	0.376608	2.65528	0	0	1.61053	0.620915	0	0		0	84.95	58.95
ig_1349416_1348401_at	Intergenic region between PA1316 and PA1317, 1348401-1349416, (-) strand	96.7	14	184.8	98.1	5786	6.90714	0.144778	0	4578	1.88379	0.530844	1	3528	4042	1.91107	0.523268	0	0	1.01448	0.985729	0	0	13.2	0.0757576	1	1	7.00714	0.142712	1	0		12	141.45	55.35
ig_1427453_1428080_at	Intergenic region between PA1372 and PA1373, 1427453-1428080, (+) strand	32.6	9.9	25.9	71.4	5466	3.29293	0.303681	0	999	0.362745	2.75676	1	3420	2196	0.794479	1.25869	0	0	2.19018	0.456583	0	0	2.61616	0.382239	0	0	7.21212	0.138655	1	0		1	48.65	21.25
ig_1428080_1427453_at	Intergenic region between PA1372 and PA1373, 1427453-1428080, (-) strand	18.5	29.7	37.7	94.8	1491	0.622896	1.60541	1	1109	0.397679	2.51459	1	4712	4171	2.03784	0.490716	0	0	5.12432	0.195148	0	0	1.26936	0.787798	0	0	3.19192	0.313291	0	0		0	66.25	24.1
ig_1489095_1489815_at	Intergenic region between PA1427 and PA1428, 1489095-1489815, (+) strand	3.3	10.4	20.3	9.9	601	0.317308	3.15152	1	4703	2.05051	0.487685	1	1640	5483	6.15152	0.162562	0	0	3	0.333333	0	0	1.95192	0.512315	0	0	0.951923	1.05051	0	0		0	15.1	6.85
ig_1489815_1489095_at	Intergenic region between PA1427 and PA1428, 1489095-1489815, (-) strand	63.4	8	12.1	17	5815	7.925	0.126183	0	2041	0.711765	1.40496	1	3328	551	0.190852	5.23967	0	0	0.268139	3.72941	0	0	1.5125	0.661157	0	0	2.125	0.470588	0	0		0	14.55	35.7
ig_1553675_1554415_at	Intergenic region between PA1507 and PA1508, 1553675-1554415, (+) strand	13.2	13.8	19.5	23.6	2895	0.956522	1.04545	1	2413	0.826271	1.21026	1	4374	3479	1.47727	0.676923	0	0	1.78788	0.559322	0	0	1.41304	0.707692	0	0	1.71014	0.584746	0	0		0	21.55	13.5
ig_1554415_1553675_at	Intergenic region between PA1507 and PA1508, 1553675-1554415, (-) strand	12	140.9	16.7	107.7	32	0.0851668	11.7417	0	291	0.15506	6.4491	0	2959	3320	1.39167	0.718563	0	0	8.975	0.111421	1	1	0.118524	8.43713	-1	-1	0.764372	1.30826	0	0		0	62.2	76.45
ig_1637696_1638379_at	Intergenic region between PA1655 and PA1656, 1637696-1638379, (+) strand	40.5	11.1	94.2	20.4	5528	3.64865	0.274074	0	5469	4.61765	0.216561	0	1062	4455	2.32593	0.429936	0	0	0.503704	1.98529	0	0	8.48649	0.117834	1	1	1.83784	0.544118	0	0		11	57.3	25.8
ig_1638379_1637696_at	Intergenic region between PA1655 and PA1656, 1637696-1638379, (-) strand	7.3	11.4	35.6	53.8	1562	0.640351	1.56164	1	1889	0.66171	1.51124	1	4489	5349	4.87671	0.205056	0	0	7.36986	0.135688	1	0	3.12281	0.320225	0	0	4.7193	0.211896	0	0		1	44.7	9.35
ig_1802453_1803626_at	Intergenic region between PA1796 and PA1797, 1802453-1803626, (+) strand	59.3	24.4	105	118	5219	2.43033	0.411467	1	2616	0.889831	1.12381	1	3491	3891	1.77066	0.564762	0	0	1.98988	0.502542	0	0	4.30328	0.232381	0	0	4.83607	0.20678	0	0		0	111.5	41.85
ig_1803626_1802453_at	Intergenic region between PA1796 and PA1797, 1802453-1803626, (-) strand	21.3	10.5	11.3	9.1	4995	2.02857	0.492958	1	3604	1.24176	0.80531	1	5259	1611	0.530516	1.88496	0	0	0.42723	2.34066	0	0	1.07619	0.929204	0	0	0.866667	1.15385	0	0		0	10.2	15.9
ig_188448_189120_at	Intergenic region between PA0194 and PA0195, 188448-189120, (+) strand	42.4	32.4	162.8	35	4082	1.30864	0.764151	1	5475	4.65143	0.214988	0	34	5132	3.83962	0.260442	0	0	0.825472	1.21143	0	0	5.02469	0.199017	0	0	1.08025	0.925714	0	0		0	98.9	37.4
ig_189120_188448_at	Intergenic region between PA0194 and PA0195, 188448-189120, (-) strand	7.3	10.2	19.1	11.2	1846	0.715686	1.39726	1	4378	1.70536	0.586387	1	5167	4647	2.61644	0.382199	0	0	1.53425	0.651786	0	0	1.87255	0.534031	0	0	1.09804	0.910714	0	0		0	15.15	8.75
ig_1947041_1948502_at	Intergenic region between PA1838 and PA1839, 1947041-1948502, (+) strand	17.5	66.5	79.6	33.5	461	0.263158	3.8	0	4908	2.37612	0.420854	1	1812	5299	4.54857	0.219849	0	0	1.91429	0.522388	0	0	1.19699	0.835427	0	0	0.503759	1.98507	0	0		0	56.55	42
ig_1948502_1947041_at	Intergenic region between PA1838 and PA1839, 1947041-1948502, (-) strand	21.5	15.5	111.9	92.4	4270	1.3871	0.72093	1	3526	1.21104	0.825737	1	4917	5392	5.20465	0.192136	0	0	4.29767	0.232684	0	0	7.21935	0.138517	1	0	5.96129	0.167749	0	0		1	102.15	18.5
ig_1996806_1997509_at	Intergenic region between PA1897 and PA1898, 1996806-1997509, (+) strand	186.5	96.2	200.5	143.3	4946	1.93867	0.515818	1	3937	1.39916	0.714713	1	4912	2740	1.07507	0.930175	0	0	0.768365	1.30147	0	0	2.0842	0.4798	0	0	1.4896	0.671319	0	0		0	171.9	141.35
ig_1997509_1996806_at	Intergenic region between PA1897 and PA1898, 1996806-1997509, (-) strand	78.6	60.1	27.8	46.7	4080	1.30782	0.764631	1	1676	0.595289	1.67986	1	5876	1129	0.35369	2.82734	0	0	0.594148	1.68308	0	0	0.462562	2.16187	0	0	0.777038	1.28694	0	0		0	37.25	69.35
ig_2068728_2069490_at	Intergenic region between PA1934 and PA1935, 2068728-2069490, (+) strand	69.9	118.1	162.8	205.4	1369	0.591871	1.68956	1	2299	0.7926	1.26167	1	4341	4456	2.32904	0.429361	0	0	2.93848	0.340312	0	0	1.37849	0.72543	0	0	1.7392	0.574976	0	0		0	184.1	94
ig_2069490_2068728_at	Intergenic region between PA1934 and PA1935, 2068728-2069490, (-) strand	67.8	97.8	98.9	99.2	1761	0.693252	1.44248	1	2941	0.996976	1.00303	1	4932	3445	1.4587	0.685541	0	0	1.46313	0.683468	0	0	1.01125	0.988878	0	0	1.01431	0.985887	0	0		0	99.05	82.8
ig_2116265_2117030_at	Intergenic region between PA1978 and PA1979, 2116265-2117030, (+) strand	47.3	22.2	38.4	158	5071	2.13063	0.469345	1	619	0.243038	4.11458	1	5206	2231	0.811839	1.23177	0	0	3.34038	0.299367	0	0	1.72973	0.578125	0	0	7.11712	0.140506	1	0		1	98.2	34.75
ig_2117030_2116265_at	Intergenic region between PA1978 and PA1979, 2116265-2117030, (-) strand	27.4	126.7	64.3	33.3	332	0.216259	4.62409	0	4611	1.93093	0.517885	1	2551	4474	2.34672	0.426128	0	0	1.21533	0.822823	0	0	0.507498	1.97045	0	0	0.262826	3.8048	0	0		0	48.8	77.05
ig_2164548_2165213_at	Intergenic region between PA2035 and PA2036, 2164548-2165213, (+) strand	22.2	86.4	32.4	159.5	445	0.256944	3.89189	0	453	0.203135	4.92284	0	733	3448	1.45946	0.685185	0	0	7.18468	0.139185	1	0	0.375	2.66667	0	0	1.84606	0.541693	0	0		1	95.95	54.3
ig_2165213_2164548_at	Intergenic region between PA2035 and PA2036, 2164548-2165213, (-) strand	80.9	49.7	225.7	185.4	4652	1.62777	0.614339	1	3541	1.21737	0.821444	1	3244	4751	2.78986	0.35844	0	0	2.29172	0.436354	0	0	4.54125	0.220204	0	0	3.73038	0.268069	0	0		0	205.55	65.3
ig_2226144_2226879_at	Intergenic region between PA2046 and PA2047, 2226144-2226879, (+) strand	9.3	31.8	7.6	8	537	0.292453	3.41935	0	2809	0.95	1.05263	1	914	2240	0.817204	1.22368	0	0	0.860215	1.1625	0	0	0.238994	4.18421	0	0	0.251572	3.975	0	0		0	7.8	20.55
ig_2226879_2226144_at	Intergenic region between PA2046 and PA2047, 2226144-2226879, (-) strand	19.1	67.8	6.6	58.5	515	0.281711	3.54974	0	139	0.112821	8.86364	0	1192	1106	0.34555	2.89394	0	0	3.06283	0.326496	0	0	0.0973451	10.2727	-1	-1	0.862832	1.15897	0	0		-11	32.55	43.45
ig_223454_224101_at	Intergenic region between PA0263 and PA0264, 223454-224101, (+) strand	150.4	174.5	20.2	98.9	2478	0.861891	1.16024	1	461	0.204247	4.89604	0	1308	355	0.134309	7.44554	-1	0	0.65758	1.52073	0	0	0.115759	8.63861	-1	-1	0.566762	1.76441	0	0		-12	59.55	162.45
ig_2239267_2240302_at	Intergenic region between PA2049 and PA2050, 2239267-2240302, (+) strand	75.6	16.2	65.4	45	5655	4.66667	0.214286	0	4024	1.45333	0.688073	1	718	2326	0.865079	1.15596	0	0	0.595238	1.68	0	0	4.03704	0.247706	0	0	2.77778	0.36	0	0		0	55.2	45.9
ig_2240302_2239267_at	Intergenic region between PA2049 and PA2050, 2239267-2240302, (-) strand	86.6	54	26.4	79.4	4629	1.6037	0.623557	1	911	0.332494	3.00758	1	3975	969	0.30485	3.2803	0	0	0.916859	1.09068	0	0	0.488889	2.04545	0	0	1.47037	0.680101	0	0		0	52.9	70.3
ig_224101_223454_at	Intergenic region between PA0263 and PA0264, 223454-224101, (-) strand	9.3	21.9	170	133.5	862	0.424658	2.35484	1	3694	1.27341	0.785294	1	534	5840	18.2796	0.0547059	1	1	14.3548	0.0696629	1	1	7.76256	0.128824	1	0	6.09589	0.164045	0	0		23	151.75	15.6
ig_2243603_2244492_at	Intergenic region between PA2056 and PA2057, 2243603-2244492, (+) strand	9.4	84.1	28.7	83.8	83	0.111772	8.94681	0	939	0.342482	2.91986	1	1185	4869	3.05319	0.327526	0	0	8.91489	0.112172	1	1	0.34126	2.93031	0	0	0.996433	1.00358	0	0		11	56.25	46.75
ig_2244492_2243603_at	Intergenic region between PA2056 and PA2057, 2243603-2244492, (-) strand	88	168.3	44	84.6	1141	0.522876	1.9125	1	1464	0.520095	1.92273	1	2872	1514	0.5	2	0	0	0.961364	1.04019	0	0	0.261438	3.825	0	0	0.502674	1.98936	0	0		0	64.3	128.15
ig_2250595_2251275_at	Intergenic region between PA2075 and PA2076, 2250595-2251275, (+) strand	13.9	11.5	32.7	23.6	3823	1.2087	0.827338	1	3906	1.38559	0.721713	1	4807	4483	2.35252	0.425076	0	0	1.69784	0.588983	0	0	2.84348	0.351682	0	0	2.05217	0.487288	0	0		0	28.15	12.7
ig_2251275_2250595_at	Intergenic region between PA2075 and PA2076, 2250595-2251275, (-) strand	105.5	175.2	132.3	254.5	1401	0.602169	1.66066	1	1463	0.519843	1.92366	1	3280	3088	1.25403	0.79743	0	0	2.41232	0.414538	0	0	0.755137	1.32426	0	0	1.45263	0.688409	0	0		0	193.4	140.35
ig_2281578_2282480_at	Intergenic region between PA2127 and PA2128, 2281578-2282480, (+) strand	18.2	60.7	50.1	22.9	556	0.299835	3.33516	0	4803	2.18777	0.457086	1	2164	4732	2.75275	0.363273	0	0	1.25824	0.79476	0	0	0.825371	1.21158	0	0	0.377265	2.65066	0	0		0	36.5	39.45
ig_2282480_2281578_at	Intergenic region between PA2127 and PA2128, 2281578-2282480, (-) strand	49.8	17.8	36.2	145.4	5338	2.79775	0.35743	1	634	0.248968	4.01657	1	1207	2053	0.726908	1.37569	0	0	2.91968	0.342503	0	0	2.03371	0.491713	0	0	8.16854	0.122421	1	1		11	90.8	33.8
ig_2341640_2342493_at	Intergenic region between PA2228 and PA2229, 2341640-2342493, (+) strand	15.4	90.9	122.7	128.6	203	0.169417	5.9026	0	2824	0.954121	1.04808	1	2469	5619	7.96753	0.125509	1	0	8.35065	0.119751	1	1	1.34983	0.740831	0	0	1.41474	0.706843	0	0		12	125.65	53.15
ig_2342493_2341640_at	Intergenic region between PA2228 and PA2229, 2341640-2342493, (-) strand	66.9	44.1	15.9	32.5	4507	1.51701	0.659193	1	1371	0.489231	2.04403	1	4075	713	0.237668	4.20755	0	0	0.4858	2.05846	0	0	0.360544	2.77358	0	0	0.736961	1.35692	0	0		0	24.2	55.5
ig_2450765_2451707_at	Intergenic region between PA2319 and PA2320, 2450765-2451707, (+) strand	5.8	7.1	18.3	6.2	2283	0.816901	1.22414	1	5153	2.95161	0.338798	1	2346	4931	3.15517	0.31694	0	0	1.06897	0.935484	0	0	2.57746	0.387978	0	0	0.873239	1.14516	0	0		0	12.25	6.45
ig_2451707_2450765_at	Intergenic region between PA2319 and PA2320, 2450765-2451707, (-) strand	16.7	18.4	15.9	141.6	2696	0.907609	1.1018	1	136	0.112288	8.90566	0	4903	2494	0.952096	1.05031	0	0	8.47904	0.117938	1	1	0.86413	1.15723	0	0	7.69565	0.129944	1	0		12	78.75	17.55
ig_2557964_2558918_s_at	Intergenic region between PA2326 and PA2327, 2557964-2558918, (+) strand	79	24.8	195	170.4	5446	3.18548	0.313924	0	3368	1.14437	0.873846	1	3459	4570	2.46835	0.405128	0	0	2.15696	0.463615	0	0	7.8629	0.127179	1	0	6.87097	0.14554	0	0		1	182.7	51.9
ig_2558918_2557964_s_at	Intergenic region between PA2326 and PA2327, 2557964-2558918, (-) strand	115.9	81.9	64	124	4334	1.41514	0.706644	1	1450	0.516129	1.9375	1	5001	1666	0.5522	1.81094	0	0	1.06989	0.934677	0	0	0.781441	1.27969	0	0	1.51404	0.660484	0	0		0	94	98.9
ig_2568284_2568929_at	Intergenic region between PA2425 and PA2426, 2568284-2568929, (+) strand	6.4	42.1	14.6	12.8	161	0.152019	6.57812	0	3357	1.14062	0.876712	1	2582	4417	2.28125	0.438356	0	0	2	0.5	0	0	0.346793	2.88356	0	0	0.304038	3.28906	0	0		0	13.7	24.25
ig_2568929_2568284_at	Intergenic region between PA2425 and PA2426, 2568284-2568929, (-) strand	63.7	91.3	30.9	12.4	1773	0.6977	1.43328	1	4968	2.49194	0.401294	1	4233	1475	0.485086	2.06149	0	0	0.194662	5.1371	0	0	0.338445	2.95469	0	0	0.135816	7.3629	-1	0		-1	21.65	77.5
ig_2721530_2722174_at	Intergenic region between PA2439 and PA2440, 2721530-2722174, (+) strand	8.4	21.2	13.4	14.2	787	0.396226	2.52381	1	2785	0.943662	1.0597	1	5764	3676	1.59524	0.626866	0	0	1.69048	0.591549	0	0	0.632075	1.58209	0	0	0.669811	1.49296	0	0		0	13.8	14.8
ig_2722174_2721530_at	Intergenic region between PA2439 and PA2440, 2721530-2722174, (-) strand	46.8	29.5	26.2	21.8	4603	1.58644	0.630342	1	3506	1.20183	0.832061	1	614	1687	0.559829	1.78626	0	0	0.465812	2.14679	0	0	0.888136	1.12595	0	0	0.738983	1.35321	0	0		0	24	38.15
ig_2737193_2737881_at	Intergenic region between PA2559 and PA2560, 2737193-2737881, (+) strand	14.4	30.4	169.8	7.2	993	0.473684	2.11111	1	5891	23.5833	0.0424028	0	305	5734	11.7917	0.0848057	1	1	0.5	2	0	0	5.58553	0.179034	0	0	0.236842	4.22222	0	0		11	88.5	22.4
ig_2737881_2737193_at	Intergenic region between PA2559 and PA2560, 2737193-2737881, (-) strand	7.4	8.8	19.6	10.6	2388	0.840909	1.18919	1	4542	1.84906	0.540816	1	3972	4668	2.64865	0.377551	0	0	1.43243	0.698113	0	0	2.22727	0.44898	0	0	1.20455	0.830189	0	0		0	15.1	8.1
ig_2893827_2894451_at	Intergenic region between PA2566 and PA2567, 2893827-2894451, (+) strand	112.5	107.7	199	26	3243	1.04457	0.957333	1	5690	7.65385	0.130653	0	374	3888	1.76889	0.565327	0	0	0.231111	4.32692	0	0	1.84773	0.541206	0	0	0.241411	4.14231	0	0		0	112.5	110.1
ig_2894451_2893827_at	Intergenic region between PA2566 and PA2567, 2893827-2894451, (-) strand	231.5	42.3	255.7	26.2	5718	5.47281	0.182721	0	5785	9.75954	0.102464	0	5098	2786	1.10454	0.905358	0	0	0.113175	8.83588	-1	-1	6.04492	0.165428	0	0	0.619385	1.6145	0	0		-11	140.95	136.9
ig_2901558_2902217_at	Intergenic region between PA2570 and PA2571, 2901558-2902217, (+) strand	52.5	110.3	120.9	123.3	1002	0.475975	2.10095	1	2894	0.980535	1.01985	1	2489	4435	2.30286	0.434243	0	0	2.34857	0.425791	0	0	1.0961	0.912324	0	0	1.11786	0.894566	0	0		0	122.1	81.4
ig_2902217_2901558_at	Intergenic region between PA2570 and PA2571, 2901558-2902217, (-) strand	15.6	9.4	127.2	136.3	4687	1.65957	0.602564	1	2755	0.933236	1.07154	1	3676	5629	8.15385	0.122642	1	1	8.73718	0.114453	1	1	13.5319	0.0738994	1	1	14.5	0.0689655	1	1		44	131.75	12.5
ig_2905549_2906165_at	Intergenic region between PA2581 and PA2582, 2905549-2906165, (+) strand	78.4	16	134	147.2	5676	4.9	0.204082	0	2676	0.910326	1.09851	1	598	3816	1.70918	0.585075	0	0	1.87755	0.532609	0	0	8.375	0.119403	1	1	9.2	0.108696	1	1		22	140.6	47.2
ig_2906165_2905549_at	Intergenic region between PA2581 and PA2582, 2905549-2906165, (-) strand	123.2	58.6	33.7	110.4	5052	2.10239	0.475649	1	831	0.305254	3.27596	1	736	850	0.273539	3.65579	0	0	0.896104	1.11594	0	0	0.575085	1.73887	0	0	1.88396	0.530797	0	0		0	72.05	90.9
ig_2918211_2918966_at	Intergenic region between PA2583 and PA2584, 2918211-2918966, (+) strand	77	16.2	266.7	177.5	5667	4.75309	0.21039	0	4104	1.50254	0.665542	1	1588	5048	3.46364	0.288714	0	0	2.30519	0.433803	0	0	16.463	0.0607424	1	1	10.9568	0.0912676	1	1		22	222.1	46.6
ig_2918966_2918211_at	Intergenic region between PA2583 and PA2584, 2918211-2918966, (-) strand	49.6	94.2	239.1	129.9	1157	0.526539	1.89919	1	4535	1.84065	0.543287	1	1064	5345	4.82056	0.207445	0	0	2.61895	0.381832	0	0	2.53822	0.393977	0	0	1.37898	0.725173	0	0		0	184.5	71.9
ig_2922568_2923366_at	Intergenic region between PA2587 and PA2588, 2922568-2923366, (+) strand	35	29.4	21.9	28.2	3770	1.19048	0.84	1	2247	0.776596	1.28767	1	744	1837	0.625714	1.59817	0	0	0.805714	1.24113	0	0	0.744898	1.34247	0	0	0.959184	1.04255	0	0		0	25.05	32.2
ig_2923366_2922568_at	Intergenic region between PA2587 and PA2588, 2922568-2923366, (-) strand	31.5	13.5	17.3	126.3	5174	2.33333	0.428571	1	222	0.136975	7.30058	0	4863	1658	0.549206	1.82081	0	0	4.00952	0.249406	0	0	1.28148	0.780347	0	0	9.35556	0.106888	1	1		11	71.8	22.5
ig_2927920_2928538_at	Intergenic region between PA2698 and PA2699, 2927920-2928538, (+) strand	9.7	14.3	38.8	10	1702	0.678322	1.47423	1	5362	3.88	0.257732	0	1348	5175	4	0.25	0	0	1.03093	0.97	0	0	2.71329	0.368557	0	0	0.699301	1.43	0	0		0	24.4	12
ig_2928538_2927920_at	Intergenic region between PA2698 and PA2699, 2927920-2928538, (-) strand	10.4	84.3	55.4	68.2	99	0.123369	8.10577	0	2360	0.812317	1.23105	1	5539	5405	5.32692	0.187726	0	0	6.55769	0.152493	0	0	0.657177	1.52166	0	0	0.809015	1.23607	0	0		0	61.8	47.35
ig_297561_299081_at	Intergenic region between PA0290 and PA0291, 297561-299081, (+) strand	60.4	40.6	179.3	113.7	4471	1.48768	0.672185	1	4223	1.57696	0.634133	1	626	4834	2.96854	0.336866	0	0	1.88245	0.531223	0	0	4.41626	0.226436	0	0	2.80049	0.35708	0	0		0	146.5	50.5
ig_299081_297561_at	Intergenic region between PA0290 and PA0291, 297561-299081, (-) strand	11.3	13.2	15.9	32.9	2454	0.856061	1.16814	1	1349	0.483283	2.06918	1	2991	3347	1.40708	0.710692	0	0	2.9115	0.343465	0	0	1.20455	0.830189	0	0	2.49242	0.401216	0	0		0	24.4	12.25
ig_3051348_3051956_at	Intergenic region between PA2729 and PA2730, 3051348-3051956, (+) strand	131.1	6.6	23.5	15.1	5891	19.8636	0.0503432	0	4184	1.55629	0.642553	1	4195	517	0.179252	5.57872	0	0	0.115179	8.68212	-1	-1	3.56061	0.280851	0	0	2.28788	0.437086	0	0		-11	19.3	68.85
ig_3051956_3051348_at	Intergenic region between PA2729 and PA2730, 3051348-3051956, (-) strand	51.2	52.3	200.1	18.6	2983	0.978967	1.02148	1	5801	10.7581	0.0929535	0	5677	5156	3.9082	0.255872	0	0	0.363281	2.75269	0	0	3.826	0.261369	0	0	0.355641	2.81183	0	0		0	109.35	51.75
ig_3087490_3088659_at	Intergenic region between PA2750 and PA2751, 3087490-3088659, (+) strand	42.5	53	13	113.6	2214	0.801887	1.24706	1	143	0.114437	8.73846	0	5426	973	0.305882	3.26923	0	0	2.67294	0.37412	0	0	0.245283	4.07692	0	0	2.1434	0.466549	0	0		0	63.3	47.75
ig_3088659_3087490_at	Intergenic region between PA2750 and PA2751, 3087490-3088659, (-) strand	12.7	22.8	40.8	15.3	1255	0.557018	1.79528	1	5042	2.66667	0.375	1	5709	4951	3.2126	0.311275	0	0	1.20472	0.830065	0	0	1.78947	0.558824	0	0	0.671053	1.4902	0	0		0	28.05	17.75
ig_3112150_3112877_at	Intergenic region between PA2754 and PA2755, 3112150-3112877, (+) strand	70.2	17.9	49.6	18.8	5576	3.92179	0.254986	0	5031	2.6383	0.379032	1	1738	2011	0.706553	1.41532	0	0	0.267806	3.73404	0	0	2.77095	0.360887	0	0	1.05028	0.952128	0	0		0	34.2	44.05
ig_3112877_3112150_at	Intergenic region between PA2754 and PA2755, 3112150-3112877, (-) strand	37.4	23.3	25	117.8	4632	1.60515	0.622995	1	497	0.212224	4.712	0	1677	1931	0.668449	1.496	0	0	3.14973	0.317487	0	0	1.07296	0.932	0	0	5.05579	0.197793	0	0		0	71.4	30.35
ig_3115632_3116653_at	Intergenic region between PA2763 and PA2764, 3115632-3116653, (+) strand	83.5	15.5	66	181	5708	5.3871	0.185629	0	1009	0.364641	2.74242	1	4554	2188	0.790419	1.26515	0	0	2.16766	0.461326	0	0	4.25806	0.234848	0	0	11.6774	0.0856354	1	1		11	123.5	49.5
ig_3116653_3115632_at	Intergenic region between PA2763 and PA2764, 3115632-3116653, (-) strand	30.3	42.3	68.7	77.4	1851	0.716312	1.39604	1	2612	0.887597	1.12664	1	4722	4406	2.26733	0.441048	0	0	2.55446	0.391473	0	0	1.62411	0.615721	0	0	1.82979	0.546512	0	0		0	73.05	36.3
ig_3122585_3123598_at	Intergenic region between PA2770 and PA2771, 3122585-3123598, (+) strand	19.1	11	245.8	12.3	4783	1.73636	0.575916	1	5881	19.9837	0.0500407	0	2276	5764	12.8691	0.0777055	1	1	0.643979	1.55285	0	0	22.3455	0.0447518	1	1	1.11818	0.894309	0	0		22	129.05	15.05
ig_3123598_3122585_at	Intergenic region between PA2770 and PA2771, 3122585-3123598, (-) strand	133	91.6	260.1	31.8	4413	1.45197	0.688722	1	5726	8.17925	0.122261	0	1838	4099	1.95564	0.511342	0	0	0.239098	4.18239	0	0	2.83952	0.352172	0	0	0.347162	2.8805	0	0		0	145.95	112.3
ig_3129070_3129728_at	Intergenic region between PA2852 and PA2853, 3129070-3129728, (+) strand	34.5	15.7	34.7	16.9	5102	2.19745	0.455072	1	4707	2.05325	0.487032	1	5162	2612	1.0058	0.994236	0	0	0.489855	2.04142	0	0	2.21019	0.45245	0	0	1.07643	0.928994	0	0		0	25.8	25.1
ig_3129728_3129070_at	Intergenic region between PA2852 and PA2853, 3129070-3129728, (-) strand	85.7	125.8	205.1	97.1	1715	0.68124	1.46791	1	4738	2.11226	0.473428	1	5707	4510	2.39323	0.417845	0	0	1.13302	0.882595	0	0	1.63037	0.613359	0	0	0.77186	1.29557	0	0		0	151.1	105.75
ig_3206252_3206914_at	Intergenic region between PA2910 and PA2911, 3206252-3206914, (+) strand	81.7	130.6	131.6	183.1	1507	0.625574	1.59853	1	2061	0.718733	1.39134	1	409	3704	1.61077	0.620821	0	0	2.24113	0.446204	0	0	1.00766	0.992401	0	0	1.40199	0.713271	0	0		0	157.35	106.15
ig_3206914_3206252_at	Intergenic region between PA2910 and PA2911, 3206252-3206914, (-) strand	17.3	4	88.7	11.4	5621	4.325	0.231214	0	5697	7.7807	0.128523	0	5747	5384	5.12717	0.195039	0	0	0.65896	1.51754	0	0	22.175	0.0450958	1	1	2.85	0.350877	0	0		11	50.05	10.65
ig_3265210_3265847_at	Intergenic region between PA3094 and PA3095, 3265210-3265847, (+) strand	62.5	59.3	57.9	12.8	3285	1.05396	0.9488	1	5454	4.52344	0.221071	0	1787	2445	0.9264	1.07945	0	0	0.2048	4.88281	0	0	0.976391	1.02418	0	0	0.215852	4.63281	0	0		0	35.35	60.9
ig_3265847_3265210_at	Intergenic region between PA3094 and PA3095, 3265210-3265847, (-) strand	49.6	137	76.3	121.7	703	0.362044	2.7621	1	1790	0.626952	1.59502	1	3423	3588	1.53831	0.650066	0	0	2.45363	0.40756	0	0	0.556934	1.79554	0	0	0.888321	1.12572	0	0		0	99	93.3
ig_326671_327284_at	Intergenic region between PA0458 and PA0459, 326671-327284, (+) strand	286.8	77.4	39.9	57.3	5540	3.70543	0.269874	0	1989	0.696335	1.43609	1	4202	371	0.139121	7.18797	-1	0	0.199791	5.00524	0	0	0.515504	1.93985	0	0	0.74031	1.35079	0	0		-1	48.6	182.1
ig_327284_326671_at	Intergenic region between PA0458 and PA0459, 326671-327284, (-) strand	85.8	23.8	175.3	65.6	5523	3.60504	0.277389	0	5045	2.67226	0.374216	1	4324	4178	2.04312	0.489447	0	0	0.764569	1.30793	0	0	7.36555	0.135767	1	0	2.7563	0.362805	0	0		1	120.45	54.8
ig_3475169_3475955_at	Intergenic region between PA3133 and PA3134, 3475169-3475955, (+) strand	100.6	5.2	48.4	60.8	5889	19.3462	0.0516899	0	2309	0.796053	1.2562	1	5852	1464	0.481113	2.07851	0	0	0.604374	1.65461	0	0	9.30769	0.107438	1	1	11.6923	0.0855263	1	1		22	54.6	52.9
ig_3475955_3475169_at	Intergenic region between PA3133 and PA3134, 3475169-3475955, (-) strand	7.9	25.6	18.9	41	579	0.308594	3.24051	0	1280	0.460976	2.16931	1	1134	4508	2.39241	0.417989	0	0	5.18987	0.192683	0	0	0.738281	1.3545	0	0	1.60156	0.62439	0	0		0	29.95	16.75
ig_3514564_3515415_at	Intergenic region between PA3141 and PA3142, 3514564-3515415, (+) strand	26.2	65.9	120.3	26.1	790	0.397572	2.51527	1	5468	4.6092	0.216958	0	1702	5309	4.5916	0.217789	0	0	0.996183	1.00383	0	0	1.82549	0.547797	0	0	0.396055	2.5249	0	0		0	73.2	46.05
ig_3515415_3514564_at	Intergenic region between PA3141 and PA3142, 3514564-3515415, (-) strand	29	5.3	120.7	22.2	5717	5.4717	0.182759	0	5559	5.43694	0.183927	0	2379	5216	4.16207	0.240265	0	0	0.765517	1.30631	0	0	22.7736	0.0439105	1	1	4.18868	0.238739	0	0		11	71.45	17.15
ig_3526677_3527428_at	Intergenic region between PA3159 and PA3160, 3526677-3527428, (+) strand	6	5.5	12.2	84.6	3429	1.09091	0.916667	1	248	0.144208	6.93443	0	1203	4169	2.03333	0.491803	0	0	14.1	0.070922	1	1	2.21818	0.45082	0	0	15.3818	0.0650118	1	1		22	48.4	5.75
ig_3527428_3526677_at	Intergenic region between PA3159 and PA3160, 3526677-3527428, (-) strand	127.9	11.8	144.5	158.7	5857	10.839	0.0922596	0	2678	0.910523	1.09827	1	3160	2842	1.12979	0.885121	0	0	1.24081	0.805923	0	0	12.2458	0.0816609	1	1	13.4492	0.0743541	1	1		22	151.6	69.85
ig_3545073_3545880_at	Intergenic region between PA3160 and PA3161, 3545073-3545880, (+) strand	8.4	44	25.3	15.7	269	0.190909	5.2381	0	4259	1.61146	0.620553	1	5469	4859	3.0119	0.332016	0	0	1.86905	0.535032	0	0	0.575	1.73913	0	0	0.356818	2.80255	0	0		0	20.5	26.2
ig_3545880_3545073_at	Intergenic region between PA3160 and PA3161, 3545073-3545880, (-) strand	10.9	15.1	35	164.6	1877	0.721854	1.38532	1	499	0.212637	4.70286	0	294	4949	3.21101	0.311429	0	0	15.1009	0.0662211	1	1	2.31788	0.431429	0	0	10.9007	0.0917375	1	1		22	99.8	13
ig_3546926_3547688_at	Intergenic region between PA3261 and PA3262, 3546926-3547688, (+) strand	2.6	4.8	14.7	8.8	1213	0.541667	1.84615	1	4340	1.67045	0.598639	1	4531	5429	5.65385	0.176871	0	0	3.38462	0.295455	0	0	3.0625	0.326531	0	0	1.83333	0.545455	0	0		0	11.75	3.7
ig_3547688_3546926_at	Intergenic region between PA3261 and PA3262, 3546926-3547688, (-) strand	40	6.6	10.9	29.8	5749	6.06061	0.165	0	1014	0.365772	2.73394	1	3814	843	0.2725	3.66972	0	0	0.745	1.34228	0	0	1.65152	0.605505	0	0	4.51515	0.221477	0	0		0	20.35	23.3
ig_3648915_3649704_at	Intergenic region between PA3284 and PA3285, 3648915-3649704, (+) strand	67.1	26.7	78.1	33.8	5244	2.51311	0.397914	1	4859	2.31065	0.432778	1	4000	2912	1.16393	0.859155	0	0	0.503726	1.98521	0	0	2.92509	0.341869	0	0	1.26592	0.789941	0	0		0	55.95	46.9
ig_3649704_3648915_at	Intergenic region between PA3284 and PA3285, 3648915-3649704, (-) strand	26.4	98.3	40.2	21.7	476	0.268566	3.72348	0	4546	1.85253	0.539801	1	2243	3560	1.52273	0.656716	0	0	0.82197	1.21659	0	0	0.408952	2.44527	0	0	0.220753	4.52995	0	0		0	30.95	62.35
ig_3677080_3677719_at	Intergenic region between PA3305 and PA3306, 3677080-3677719, (+) strand	26.7	33.1	40	124.2	2234	0.806647	1.2397	1	883	0.322061	3.105	1	825	3515	1.49813	0.6675	0	0	4.65169	0.214976	0	0	1.20846	0.8275	0	0	3.75227	0.266506	0	0		0	82.1	29.9
ig_3677719_3677080_at	Intergenic region between PA3305 and PA3306, 3677080-3677719, (-) strand	70.4	54.1	28.3	70.4	4059	1.30129	0.768466	1	1126	0.401989	2.48763	1	5059	1254	0.401989	2.48763	0	0	1	1	0	0	0.523105	1.91166	0	0	1.30129	0.768466	0	0		0	49.35	62.25
ig_3705160_3705889_at	Intergenic region between PA3463 and PA3464, 3705160-3705889, (+) strand	9	38.9	42.1	111.6	374	0.231362	4.32222	0	1051	0.37724	2.65083	1	5197	5322	4.67778	0.213777	0	0	12.4	0.0806452	1	1	1.08226	0.92399	0	0	2.86889	0.348566	0	0		11	76.85	23.95
ig_3705889_3705160_at	Intergenic region between PA3463 and PA3464, 3705160-3705889, (-) strand	23.5	23	22	17.9	3157	1.02174	0.978723	1	3581	1.22905	0.813636	1	4044	2463	0.93617	1.06818	0	0	0.761702	1.31285	0	0	0.956522	1.04545	0	0	0.778261	1.28492	0	0		0	19.95	23.25
ig_3874653_3873835_r_at	Intergenic region between PA3539 and PA3540, 3873835-3874653, (-) strand	379	172.8	1005.5	751.6	5100	2.19329	0.455937	1	3826	1.33781	0.747489	1	2874	4674	2.65303	0.376927	0	0	1.98311	0.504258	0	0	5.81887	0.171855	0	0	4.34954	0.22991	0	0		0	878.55	275.9
ig_3961922_3962824_at	Intergenic region between PA3781 and PA3782, 3961922-3962824, (+) strand	8.9	2.7	19.4	63	5467	3.2963	0.303371	0	839	0.307937	3.24742	1	5889	4335	2.17978	0.458763	0	0	7.07865	0.14127	1	0	7.18519	0.139175	1	0	23.3333	0.0428571	1	1		13	41.2	5.8
ig_3962824_3961922_at	Intergenic region between PA3781 and PA3782, 3961922-3962824, (-) strand	61.9	6.4	14	49.4	5846	9.67188	0.103393	0	761	0.283401	3.52857	1	642	668	0.226171	4.42143	0	0	0.798061	1.25304	0	0	2.1875	0.457143	0	0	7.71875	0.129555	1	0		1	31.7	34.15
ig_4240578_4241341_at	Intergenic region between PA3835 and PA3836, 4240578-4241341, (+) strand	62.9	33.2	117.4	292.7	4908	1.89458	0.527822	1	1123	0.401093	2.49319	1	4938	3990	1.86645	0.535775	0	0	4.65342	0.214896	0	0	3.53614	0.282794	0	0	8.81627	0.113427	1	1		11	205.05	48.05
ig_4241341_4240578_at	Intergenic region between PA3835 and PA3836, 4240578-4241341, (-) strand	19.6	20.6	169.5	45.1	2882	0.951456	1.05102	1	5347	3.75831	0.266077	1	1372	5652	8.64796	0.115634	1	1	2.30102	0.43459	0	0	8.22816	0.121534	1	1	2.18932	0.456763	0	0		22	107.3	20.1
ig_4294604_4297249_at	Intergenic region between PA3860 and PA3861, 4294604-4297249, (+) strand	7.1	29.8	49.8	41.6	398	0.238255	4.19718	0	3490	1.19712	0.835341	1	5577	5556	7.01408	0.14257	1	0	5.85915	0.170673	0	0	1.67114	0.598394	0	0	1.39597	0.716346	0	0		1	45.7	18.45
ig_4297249_4294604_at	Intergenic region between PA3860 and PA3861, 4294604-4297249, (-) strand	6.5	16.7	49.2	86.5	770	0.389222	2.56923	1	1615	0.568786	1.75813	1	5244	5591	7.56923	0.132114	1	0	13.3077	0.0751445	1	1	2.94611	0.339431	0	0	5.17964	0.193064	0	0		12	67.85	11.6
ig_4320819_4321433_at	Intergenic region between PA3865 and PA3866, 4320819-4321433, (+) strand	36.6	15.1	102.8	71.5	5215	2.42384	0.412568	1	3999	1.43776	0.695525	1	808	4756	2.80874	0.356031	0	0	1.95355	0.511888	0	0	6.80795	0.146887	0	0	4.7351	0.211189	0	0		0	87.15	25.85
ig_4321433_4320819_at	Intergenic region between PA3865 and PA3866, 4320819-4321433, (-) strand	64.2	48.6	210.2	34.1	4107	1.32099	0.757009	1	5613	6.16422	0.162226	0	4274	4979	3.27414	0.305423	0	0	0.531153	1.8827	0	0	4.3251	0.231208	0	0	0.701646	1.42522	0	0		0	122.15	56.4
ig_4326394_4327696_at	Intergenic region between PA3969 and PA3970, 4326394-4327696, (+) strand	5.1	38.4	12.1	72.1	119	0.132812	7.52941	0	333	0.167822	5.95868	0	3329	4494	2.37255	0.421488	0	0	14.1373	0.0707351	1	1	0.315104	3.17355	0	0	1.8776	0.532594	0	0		11	42.1	21.75
ig_4327696_4326394_at	Intergenic region between PA3969 and PA3970, 4326394-4327696, (-) strand	8.3	6.9	10.3	17.3	3807	1.2029	0.831325	1	1677	0.595376	1.67961	1	3058	3058	1.24096	0.805825	0	0	2.08434	0.479769	0	0	1.49275	0.669903	0	0	2.50725	0.398844	0	0		0	13.8	7.6
ig_4448217_4448892_at	Intergenic region between PA4028 and PA4029, 4448217-4448892, (+) strand	53.5	44.8	256.9	146.1	3777	1.1942	0.837383	1	4437	1.75838	0.568704	1	5085	5340	4.80187	0.208252	0	0	2.73084	0.366188	0	0	5.73438	0.174387	0	0	3.26116	0.306639	0	0		0	201.5	49.15
ig_4448892_4448217_at	Intergenic region between PA4028 and PA4029, 4448217-4448892, (-) strand	82.1	151	161	217.6	1223	0.543709	1.83922	1	2123	0.73989	1.35155	1	3422	4106	1.96102	0.509938	0	0	2.65043	0.377298	0	0	1.06623	0.937888	0	0	1.44106	0.693934	0	0		0	189.3	116.55
ig_4509996_4510970_at	Intergenic region between PA4080 and PA4081, 4509996-4510970, (+) strand	99.2	23.1	19	115.2	5619	4.29437	0.232863	0	325	0.164931	6.06316	0	5742	554	0.191532	5.22105	0	0	1.16129	0.861111	0	0	0.822511	1.21579	0	0	4.98701	0.200521	0	0		0	67.1	61.15
ig_4510970_4509996_at	Intergenic region between PA4080 and PA4081, 4509996-4510970, (-) strand	18	63.2	69.5	75.9	521	0.28481	3.51111	0	2699	0.915679	1.09209	1	3151	5141	3.86111	0.258993	0	0	4.21667	0.237154	0	0	1.09968	0.909353	0	0	1.20095	0.832675	0	0		0	72.7	40.6
ig_4559649_4560294_at	Intergenic region between PA4100 and PA4101, 4559649-4560294, (+) strand	37.8	23.6	9.9	16.9	4625	1.60169	0.624339	1	1655	0.585799	1.70707	1	3722	809	0.261905	3.81818	0	0	0.44709	2.23669	0	0	0.419492	2.38384	0	0	0.716102	1.39645	0	0		0	13.4	30.7
ig_4560294_4559649_at	Intergenic region between PA4100 and PA4101, 4559649-4560294, (-) strand	8.9	7.5	8.1	7.4	3757	1.18667	0.842697	1	3233	1.09459	0.91358	1	2160	2411	0.910112	1.09877	0	0	0.831461	1.2027	0	0	1.08	0.925926	0	0	0.986667	1.01351	0	0		0	7.75	8.2
ig_4584530_4585148_at	Intergenic region between PA4138 and PA4139, 4584530-4585148, (+) strand	24.8	100.4	52.9	91.9	417	0.247012	4.04839	0	1634	0.575626	1.73724	1	3780	4280	2.13306	0.468809	0	0	3.70565	0.269859	0	0	0.526892	1.89792	0	0	0.915339	1.09249	0	0		0	72.4	62.6
ig_4585148_4584530_at	Intergenic region between PA4138 and PA4139, 4584530-4585148, (-) strand	44.3	63.1	61.9	18.3	1790	0.70206	1.42438	1	5269	3.38251	0.295638	1	3942	3332	1.39729	0.71567	0	0	0.413093	2.42077	0	0	0.980983	1.01939	0	0	0.290016	3.44809	0	0		0	40.1	53.7
ig_4629184_4629943_at	Intergenic region between PA4204 and PA4205, 4629184-4629943, (+) strand	9	44.4	181	124.7	296	0.202703	4.93333	0	4021	1.45148	0.68895	1	340	5856	20.1111	0.0497238	1	1	13.8556	0.0721732	1	1	4.07658	0.245304	0	0	2.80856	0.356055	0	0		22	152.85	26.7
ig_4629943_4629184_at	Intergenic region between PA4204 and PA4205, 4629184-4629943, (-) strand	7.2	9.6	6.8	17.1	2001	0.75	1.33333	1	1108	0.397661	2.51471	1	3870	2478	0.944444	1.05882	0	0	2.375	0.421053	0	0	0.708333	1.41176	0	0	1.78125	0.561404	0	0		0	11.95	8.4
ig_4705304_4705955_at	Intergenic region between PA4209 and PA4210, 4705304-4705955, (+) strand	47.4	22.4	130	182.3	5061	2.11607	0.472574	1	2044	0.71311	1.40231	1	2125	4727	2.74262	0.364615	0	0	3.84599	0.260011	0	0	5.80357	0.172308	0	0	8.13839	0.122874	1	1		11	156.15	34.9
ig_4705955_4705304_at	Intergenic region between PA4209 and PA4210, 4705304-4705955, (-) strand	63	36.8	19.4	49.5	4761	1.71196	0.584127	1	1090	0.391919	2.55155	1	4846	982	0.307937	3.24742	0	0	0.785714	1.27273	0	0	0.527174	1.89691	0	0	1.34511	0.743434	0	0		0	34.45	49.9
ig_4713098_4713795_at	Intergenic region between PA4280 and PA4281, 4713098-4713795, (+) strand	131.3	99.3	14.3	30.6	4112	1.32226	0.756283	1	1300	0.46732	2.13986	1	2527	275	0.108911	9.18182	-1	-1	0.233054	4.29085	0	0	0.144008	6.94406	0	0	0.308157	3.2451	0	0		-11	22.45	115.3
ig_4713795_4713098_at	Intergenic region between PA4280 and PA4281, 4713098-4713795, (-) strand	153.7	53.9	116.2	14.1	5355	2.85158	0.350683	0	5729	8.24113	0.121343	0	3441	2108	0.756018	1.32272	0	0	0.0917372	10.9007	-1	-1	2.15584	0.463855	0	0	0.261596	3.8227	0	0		-11	65.15	103.8
ig_4888194_4889111_at	Intergenic region between PA4421 and PA4422, 4888194-4889111, (+) strand	28.1	101.6	157.6	150.8	501	0.276575	3.61566	0	3098	1.04509	0.956853	1	4474	5424	5.60854	0.178299	0	0	5.36655	0.18634	0	0	1.55118	0.64467	0	0	1.48425	0.67374	0	0		0	154.2	64.85
ig_4889111_4888194_at	Intergenic region between PA4421 and PA4422, 4888194-4889111, (-) strand	13.6	77.5	36.1	102.2	224	0.175484	5.69853	0	972	0.353229	2.83102	1	644	4678	2.65441	0.376731	0	0	7.51471	0.133072	1	0	0.465806	2.14681	0	0	1.31871	0.758317	0	0		1	69.15	45.55
ig_4956028_4956733_at	Intergenic region between PA4541 and PA4542, 4956028-4956733, (+) strand	67.6	18.5	90.7	96.2	5530	3.65405	0.273669	0	2782	0.942827	1.06064	1	5535	3236	1.34172	0.745314	0	0	1.42308	0.702703	0	0	4.9027	0.203969	0	0	5.2	0.192308	0	0		0	93.45	43.05
ig_4956733_4956028_at	Intergenic region between PA4541 and PA4542, 4956028-4956733, (-) strand	5827.3	15049.9	12418.2	3507.3	762	0.387199	2.58265	1	5302	3.54067	0.282432	1	5159	4278	2.13104	0.469255	0	0	0.601874	1.66148	0	0	0.825135	1.21192	0	0	0.233045	4.29102	0	0		0	7962.75	10438.6
ig_5086695_5087407_at	Intergenic region between PA4581 and PA4582, 5086695-5087407, (+) strand	13.6	8.5	68.1	38.1	4622	1.6	0.625	1	4472	1.7874	0.559471	1	1533	5365	5.00735	0.199706	0	0	2.80147	0.356955	0	0	8.01176	0.124816	1	1	4.48235	0.223097	0	0		11	53.1	11.05
ig_5087407_5086695_at	Intergenic region between PA4581 and PA4582, 5086695-5087407, (-) strand	90.4	58	227.2	141.7	4579	1.55862	0.641593	1	4256	1.60339	0.62368	1	1312	4596	2.51327	0.397887	0	0	1.56748	0.637968	0	0	3.91724	0.255282	0	0	2.4431	0.409315	0	0		0	184.45	74.2
ig_5130767_5131427_at	Intergenic region between PA4639 and PA4640, 5130767-5131427, (+) strand	85.6	12.7	137.4	143.4	5777	6.74016	0.148364	0	2839	0.958159	1.04367	1	5637	3697	1.60514	0.622999	0	0	1.67523	0.596932	0	0	10.8189	0.0924309	1	1	11.2913	0.0885635	1	1		22	140.4	49.15
ig_5131427_5130767_at	Intergenic region between PA4639 and PA4640, 5130767-5131427, (-) strand	48.5	59.5	225.2	89.1	2277	0.815126	1.2268	1	4982	2.5275	0.395648	1	3354	5315	4.6433	0.215364	0	0	1.83711	0.544332	0	0	3.78487	0.26421	0	0	1.49748	0.667789	0	0		0	157.15	54
ig_517462_518083_at	Intergenic region between PA0484 and PA0485, 517462-518083, (+) strand	288.7	213	12.1	141.1	4196	1.3554	0.73779	1	52	0.0857548	11.6612	0	4022	66	0.041912	23.8595	-1	-1	0.488743	2.04607	0	0	0.0568075	17.6033	-1	-1	0.662441	1.50957	0	0		-22	76.6	250.85
ig_518083_517462_at	Intergenic region between PA0484 and PA0485, 517462-518083, (-) strand	125	193.5	298.9	242.4	1584	0.645995	1.548	1	3589	1.23309	0.810974	1	5471	4507	2.3912	0.4182	0	0	1.9392	0.515677	0	0	1.5447	0.647374	0	0	1.25271	0.798267	0	0		0	270.65	159.25
ig_5207621_5208463_at	Intergenic region between PA4674 and PA4675, 5207621-5208463, (+) strand	203.5	295.7	151.9	65.7	1743	0.688197	1.45307	1	4863	2.31202	0.432521	1	5200	2092	0.746437	1.3397	0	0	0.32285	3.09741	0	0	0.513696	1.94668	0	0	0.222185	4.50076	0	0		0	108.8	249.6
ig_5208463_5207621_at	Intergenic region between PA4674 and PA4675, 5207621-5208463, (-) strand	19.1	21.3	40.6	65.7	2634	0.896714	1.11518	1	1762	0.61796	1.61823	1	2766	4268	2.12565	0.470443	0	0	3.43979	0.290715	0	0	1.9061	0.524631	0	0	3.08451	0.324201	0	0		0	53.15	20.2
ig_5242558_5243177_at	Intergenic region between PA4690 and PA4691, 5242558-5243177, (+) strand	5	8.7	74.3	7.2	1316	0.574713	1.74	1	5796	10.3194	0.0969044	0	3556	5794	14.86	0.0672948	1	1	1.44	0.694444	0	0	8.54023	0.117093	1	1	0.827586	1.20833	0	0		22	40.75	6.85
ig_5243177_5242558_at	Intergenic region between PA4690 and PA4691, 5242558-5243177, (-) strand	8.3	55.3	36.3	94.5	155	0.15009	6.66265	0	1071	0.384127	2.60331	1	4685	5265	4.37349	0.22865	0	0	11.3855	0.0878307	1	1	0.65642	1.52342	0	0	1.70886	0.585185	0	0		11	65.4	31.8
ig_5308424_5309325_at	Intergenic region between PA4858 and PA4859, 5308424-5309325, (+) strand	418.2	355.1	1557.8	245	3729	1.1777	0.849115	1	5626	6.35837	0.157273	0	4641	5111	3.72501	0.268456	0	0	0.585844	1.70694	0	0	4.38693	0.22795	0	0	0.689946	1.44939	0	0		0	901.4	386.65
ig_5309325_5308424_at	Intergenic region between PA4858 and PA4859, 5308424-5309325, (-) strand	81.4	83.6	142.1	105.1	2961	0.973684	1.02703	1	3855	1.35205	0.73962	1	2271	3854	1.7457	0.572836	0	0	1.29115	0.7745	0	0	1.69976	0.588318	0	0	1.25718	0.795433	0	0		0	123.6	82.5
ig_53521_56546_at	Intergenic region between PA0049 and PA0050, 53521-56546, (+) strand	83.3	57.3	172.7	21.4	4420	1.45375	0.687875	1	5721	8.07009	0.123914	0	5379	4219	2.07323	0.482339	0	0	0.256903	3.89252	0	0	3.01396	0.331789	0	0	0.373473	2.67757	0	0		0	97.05	70.3
ig_545644_546334_at	Intergenic region between PA0574 and PA0575, 545644-546334, (+) strand	12.3	9	25.2	19.7	4228	1.36667	0.731707	1	3709	1.27919	0.781746	1	3570	4185	2.04878	0.488095	0	0	1.60163	0.624365	0	0	2.8	0.357143	0	0	2.18889	0.456853	0	0		0	22.45	10.65
ig_5457716_5458499_i_at	Intergenic region between PA4913 and PA4914, 5457716-5458499, (+) strand	16.3	7.6	15.2	46.6	5076	2.14474	0.466258	1	895	0.32618	3.06579	1	5587	2456	0.932515	1.07237	0	0	2.8589	0.349785	0	0	2	0.5	0	0	6.13158	0.16309	0	0		0	30.9	11.95
ig_5458499_5457716_at	Intergenic region between PA4913 and PA4914, 5457716-5458499, (-) strand	18.1	22.8	35.4	22.3	2171	0.79386	1.25967	1	4238	1.58744	0.629944	1	1129	4100	1.9558	0.511299	0	0	1.23204	0.811659	0	0	1.55263	0.644068	0	0	0.97807	1.02242	0	0		0	28.85	20.45
ig_546334_545644_at	Intergenic region between PA0574 and PA0575, 545644-546334, (-) strand	7.9	5	89.2	46.8	4597	1.58	0.632911	1	4595	1.90598	0.524664	1	2696	5718	11.2911	0.088565	1	1	5.92405	0.168803	0	0	17.84	0.0560538	1	1	9.36	0.106838	1	1		33	68	6.45
ig_5513111_5513731_at	Intergenic region between PA4937 and PA4938, 5513111-5513731, (+) strand	4.1	28.8	3.7	3.9	141	0.142361	7.02439	0	2806	0.948718	1.05405	1	5164	2399	0.902439	1.10811	0	0	0.95122	1.05128	0	0	0.128472	7.78378	-1	0	0.135417	7.38462	-1	0		-2	3.8	16.45
ig_5513731_5513111_at	Intergenic region between PA4937 and PA4938, 5513111-5513731, (-) strand	39.5	8.2	30.9	23.2	5669	4.81707	0.207595	0	3815	1.3319	0.750809	1	5840	2177	0.782278	1.27832	0	0	0.587342	1.70259	0	0	3.76829	0.265372	0	0	2.82927	0.353448	0	0		0	27.05	23.85
ig_5541409_5542072_at	Intergenic region between PA4957 and PA4958, 5541409-5542072, (+) strand	52.8	30.1	54.7	50.3	4806	1.75415	0.570076	1	3208	1.08748	0.919561	1	1263	2666	1.03598	0.965265	0	0	0.952652	1.0497	0	0	1.81728	0.550274	0	0	1.6711	0.59841	0	0		0	52.5	41.45
ig_5542072_5541409_at	Intergenic region between PA4957 and PA4958, 5541409-5542072, (-) strand	69.6	86.4	188.8	155.8	2228	0.805556	1.24138	1	3529	1.21181	0.825212	1	2072	4704	2.71264	0.368644	0	0	2.23851	0.446727	0	0	2.18519	0.457627	0	0	1.80324	0.554557	0	0		0	172.3	78
ig_5563286_5563964_at	Intergenic region between PA5125 and PA5126, 5563286-5563964, (+) strand	194.7	80.1	217.4	144	5220	2.43071	0.411402	1	4113	1.50972	0.662374	1	5226	2818	1.11659	0.895584	0	0	0.739599	1.35208	0	0	2.71411	0.368445	0	0	1.79775	0.55625	0	0		0	180.7	137.4
ig_5563964_5563286_at	Intergenic region between PA5125 and PA5126, 5563286-5563964, (-) strand	119	11.5	37.1	61.8	5855	10.3478	0.0966387	0	1697	0.600324	1.66577	1	1200	998	0.311765	3.20755	0	0	0.519328	1.92557	0	0	3.22609	0.309973	0	0	5.37391	0.186084	0	0		0	49.45	65.25
ig_56546_53521_at	Intergenic region between PA0049 and PA0050, 53521-56546, (-) strand	12	10.7	54.2	45.2	3537	1.1215	0.891667	1	3497	1.19912	0.833948	1	849	5296	4.51667	0.221402	0	0	3.76667	0.265487	0	0	5.06542	0.197417	0	0	4.2243	0.236726	0	0		0	49.7	11.35
ig_5774806_5775619_at	Intergenic region between PA5169 and PA5170, 5774806-5775619, (+) strand	28	21.8	48	60.6	4023	1.2844	0.778571	1	2296	0.792079	1.2625	1	3897	3821	1.71429	0.583333	0	0	2.16429	0.462046	0	0	2.20183	0.454167	0	0	2.77982	0.359736	0	0		0	54.3	24.9
ig_5775619_5774806_at	Intergenic region between PA5169 and PA5170, 5774806-5775619, (-) strand	48.3	18.3	217.8	87.7	5293	2.63934	0.378882	1	4963	2.48347	0.402663	1	5390	5295	4.50932	0.221763	0	0	1.81573	0.550741	0	0	11.9016	0.084022	1	1	4.79235	0.208666	0	0		11	152.75	33.3
ig_5820113_5820909_at	Intergenic region between PA5321 and PA5322, 5820113-5820909, (+) strand	10.7	33.4	32.3	13.9	608	0.320359	3.1215	1	4873	2.32374	0.430341	1	1160	4860	3.01869	0.331269	0	0	1.29907	0.769784	0	0	0.967066	1.03406	0	0	0.416168	2.40288	0	0		0	23.1	22.05
ig_5820909_5820113_at	Intergenic region between PA5321 and PA5322, 5820113-5820909, (-) strand	47.7	56.5	21.1	35.8	2404	0.844248	1.18449	1	1664	0.589385	1.69668	1	2416	1355	0.442348	2.26066	0	0	0.750524	1.3324	0	0	0.373451	2.67773	0	0	0.633628	1.57821	0	0		0	28.45	52.1
ig_5991130_5992382_at	Intergenic region between PA5369 and PA5370, 5991130-5992382, (+) strand	237.8	279.4	247.1	191.5	2429	0.85111	1.17494	1	3730	1.29034	0.77499	1	1494	2674	1.03911	0.962363	0	0	0.805299	1.24178	0	0	0.884395	1.13072	0	0	0.685397	1.45901	0	0		0	219.3	258.6
ig_5992382_5991130_at	Intergenic region between PA5369 and PA5370, 5991130-5992382, (-) strand	41.2	48.9	60.3	50	2398	0.842536	1.18689	1	3518	1.206	0.829187	1	4648	3460	1.46359	0.68325	0	0	1.21359	0.824	0	0	1.23313	0.810945	0	0	1.02249	0.978	0	0		0	55.15	45.05
ig_6090705_6092045_at	Intergenic region between PA5440 and PA5441, 6090705-6092045, (+) strand	15.7	17.1	21.4	51.8	2734	0.918129	1.08917	1	1148	0.413127	2.42056	1	5409	3279	1.36306	0.733645	0	0	3.29936	0.303089	0	0	1.25146	0.799065	0	0	3.02924	0.330116	0	0		0	36.6	16.4
ig_6092045_6090705_at	Intergenic region between PA5440 and PA5441, 6090705-6092045, (-) strand	17.7	13.5	42.7	30	4089	1.31111	0.762712	1	3975	1.42333	0.702576	1	613	4523	2.41243	0.41452	0	0	1.69492	0.59	0	0	3.16296	0.316159	0	0	2.22222	0.45	0	0		0	36.35	15.6
ig_6125079_6125795_at	Intergenic region between and , 6125079-6125795, (+) strand	31.7	42.3	66.8	38.8	1995	0.749409	1.33438	1	4392	1.72165	0.580838	1	3734	4258	2.10726	0.474551	0	0	1.22397	0.81701	0	0	1.5792	0.633234	0	0	0.917258	1.09021	0	0		0	52.8	37
ig_6125795_6125079_at	Intergenic region between and , 6125079-6125795, (-) strand	250.1	207.5	325.6	34.1	3812	1.2053	0.829668	1	5776	9.54839	0.10473	0	3323	3163	1.30188	0.76812	0	0	0.136345	7.33431	-1	0	1.56916	0.637285	0	0	0.164337	6.08504	0	0		-1	179.85	228.8
ig_629884_630527_at	Intergenic region between PA0668 and PA0669, 629884-630527, (+) strand	33.3	21.8	30.6	291.1	4529	1.52752	0.654655	1	110	0.105119	9.51307	0	4865	2430	0.918919	1.08824	0	0	8.74174	0.114394	1	1	1.40367	0.712418	0	0	13.3532	0.0748884	1	1		22	160.85	27.55
ig_630527_629884_at	Intergenic region between PA0668 and PA0669, 629884-630527, (-) strand	99.6	81.8	265.8	28.5	3844	1.2176	0.821285	1	5766	9.32632	0.107223	0	584	4686	2.66867	0.374718	0	0	0.286145	3.49474	0	0	3.24939	0.30775	0	0	0.348411	2.87018	0	0		0	147.15	90.7
ig_64729_65339_at	Intergenic region between PA0050 and PA0051, 64729-65339, (+) strand	19.5	38.9	221.2	65.2	1074	0.501285	1.99487	1	5271	3.39264	0.294756	1	4228	5723	11.3436	0.0881555	1	1	3.34359	0.29908	0	0	5.68638	0.175859	0	0	1.67609	0.596626	0	0		11	143.2	29.2
ig_65339_64729_at	Intergenic region between PA0050 and PA0051, 64729-65339, (-) strand	145.9	128.9	131.4	121.6	3582	1.13189	0.883482	1	3187	1.08059	0.925419	1	2797	2394	0.900617	1.11035	0	0	0.833448	1.19984	0	0	1.01939	0.980974	0	0	0.943367	1.06003	0	0		0	126.5	137.4
ig_65479_66303_at	Intergenic region between PA0052 and PA0053, 65479-66303, (+) strand	7.1	19.2	6.5	33.6	723	0.369792	2.70423	1	429	0.193452	5.16923	0	3949	2423	0.915493	1.09231	0	0	4.73239	0.21131	0	0	0.338542	2.95385	0	0	1.75	0.571429	0	0		0	20.05	13.15
ig_66303_65479_at	Intergenic region between PA0052 and PA0053, 65479-66303, (-) strand	109.8	33.4	9.7	125.7	5465	3.28743	0.304189	0	36	0.0771679	12.9588	0	4176	192	0.0883424	11.3196	-1	-1	1.14481	0.873508	0	0	0.290419	3.4433	0	0	3.76347	0.265712	0	0		-11	67.7	71.6
ig_68616_69272_at	Intergenic region between PA0164 and PA0165, 68616-69272, (+) strand	79.1	7	17.2	133.1	5864	11.3	0.0884956	0	180	0.129226	7.73837	0	12	634	0.217446	4.59884	0	0	1.68268	0.59429	0	0	2.45714	0.406977	0	0	19.0143	0.052592	1	1		11	75.15	43.05
ig_69272_68616_at	Intergenic region between PA0164 and PA0165, 68616-69272, (-) strand	102.9	22.4	259.2	178.2	5650	4.59375	0.217687	0	4025	1.45455	0.6875	1	4234	4599	2.51895	0.396991	0	0	1.73178	0.577441	0	0	11.5714	0.0864198	1	1	7.95536	0.125701	1	0		12	218.7	62.65
ig_721556_727608_s_at	Intergenic region between PA0701 and PA0702, 721556-727608, (+) strand	1143.3	1486.8	225.9	220.1	2070	0.768967	1.30045	1	3037	1.02635	0.974325	1	2853	572	0.197586	5.06109	0	0	0.192513	5.19446	0	0	0.151937	6.58167	0	0	0.148036	6.75511	0	0		0	223	1315.05
ig_727608_721556_s_at	Intergenic region between PA0701 and PA0702, 721556-727608, (-) strand	163.7	157	863.5	717	3234	1.04268	0.959071	1	3511	1.20432	0.830342	1	4090	5400	5.27489	0.189577	0	0	4.37996	0.228312	0	0	5.5	0.181818	0	0	4.56688	0.218968	0	0		0	790.25	160.35
ig_773696_774416_at	Intergenic region between PA0714 and PA0715, 773696-774416, (+) strand	111.4	90.1	51.7	190.7	3896	1.2364	0.808797	1	710	0.271106	3.68859	1	387	1416	0.464093	2.15474	0	0	1.71185	0.584164	0	0	0.573807	1.74275	0	0	2.11654	0.47247	0	0		0	121.2	100.75
ig_774416_773696_at	Intergenic region between PA0714 and PA0715, 773696-774416, (-) strand	37.3	28.1	142.3	41.9	4129	1.3274	0.753351	1	5273	3.39618	0.294448	1	2503	5128	3.81501	0.262122	0	0	1.12332	0.890215	0	0	5.06406	0.19747	0	0	1.4911	0.670644	0	0		0	92.1	32.7
ig_785174_785969_at	Intergenic region between PA0716 and PA0717, 785174-785969, (+) strand	6.2	2.7	79.4	65.1	5153	2.2963	0.435484	1	3547	1.21966	0.819899	1	4042	5760	12.8065	0.0780856	1	1	10.5	0.0952381	1	1	29.4074	0.034005	1	1	24.1111	0.0414747	1	1		44	72.25	4.45
ig_785969_785174_at	Intergenic region between PA0716 and PA0717, 785174-785969, (-) strand	31.2	30.5	158.5	10.8	3164	1.02295	0.977564	1	5853	14.6759	0.0681388	0	1717	5377	5.08013	0.196845	0	0	0.346154	2.88889	0	0	5.19672	0.192429	0	0	0.354098	2.82407	0	0		0	84.65	30.85
ig_788253_789144_at	Intergenic region between PA0788 and PA0789, 788253-789144, (+) strand	11.7	65.5	122.7	40.8	231	0.178626	5.59829	0	5172	3.00735	0.332518	1	4016	5698	10.4872	0.0953545	1	1	3.48718	0.286765	0	0	1.87328	0.533822	0	0	0.622901	1.60539	0	0		11	81.75	38.6
ig_789144_788253_at	Intergenic region between PA0788 and PA0789, 788253-789144, (-) strand	24.8	25.9	5.1	57.7	2900	0.957529	1.04435	1	63	0.0883882	11.3137	0	4281	594	0.205645	4.86275	0	0	2.32661	0.429809	0	0	0.196911	5.07843	0	0	2.2278	0.448873	0	0		0	31.4	25.35
ig_863300_864095_at	Intergenic region between PA0806 and PA0807, 863300-864095, (+) strand	36.5	17.7	20.1	25.9	5026	2.06215	0.484932	1	2243	0.776062	1.28856	1	3272	1663	0.550685	1.81592	0	0	0.709589	1.40927	0	0	1.13559	0.880597	0	0	1.46328	0.683398	0	0		0	23	27.1
ig_864095_863300_at	Intergenic region between PA0806 and PA0807, 863300-864095, (-) strand	60.1	32.5	41.7	34.5	4875	1.84923	0.540765	1	3520	1.2087	0.827338	1	678	1985	0.693844	1.44125	0	0	0.574043	1.74203	0	0	1.28308	0.779376	0	0	1.06154	0.942029	0	0		0	38.1	46.3
ig_884172_884799_at	Intergenic region between PA0826 and PA0827, 884172-884799, (+) strand	50.5	79.1	33	179.3	1556	0.638432	1.56634	1	398	0.184049	5.43333	0	958	1899	0.653465	1.5303	0	0	3.5505	0.281651	0	0	0.417193	2.39697	0	0	2.26675	0.44116	0	0		0	106.15	64.8
ig_884799_884172_at	Intergenic region between PA0826 and PA0827, 884172-884799, (-) strand	11.1	30.8	57	103.8	697	0.36039	2.77477	1	1547	0.549133	1.82105	1	5165	5385	5.13514	0.194737	0	0	9.35135	0.106936	1	1	1.85065	0.540351	0	0	3.37013	0.296724	0	0		11	80.4	20.95
ig_901046_901934_at	Intergenic region between PA0905 and PA0906, 901046-901934, (+) strand	69.7	2.1	18.6	101.7	5899	33.1905	0.0301291	0	396	0.182891	5.46774	0	381	824	0.266858	3.74731	0	0	1.45911	0.685349	0	0	8.85714	0.112903	1	1	48.4286	0.020649	1	1		22	60.15	35.9
ig_901934_901046_at	Intergenic region between PA0905 and PA0906, 901046-901934, (-) strand	97.8	71.9	222	122.1	4214	1.36022	0.735174	1	4507	1.81818	0.55	1	2625	4408	2.26994	0.440541	0	0	1.24847	0.800983	0	0	3.08762	0.323874	0	0	1.69819	0.588862	0	0		0	172.05	84.85
ig_991198_991830_at	Intergenic region between PA0961 and PA0962, 991198-991830, (+) strand	13.1	5.8	33	48.4	5135	2.25862	0.442748	1	1954	0.681818	1.46667	1	1168	4600	2.51908	0.39697	0	0	3.69466	0.270661	0	0	5.68966	0.175758	0	0	8.34483	0.119835	1	1		11	40.7	9.45
ig_991830_991198_at	Intergenic region between PA0961 and PA0962, 991198-991830, (-) strand	9.7	11.3	34.5	6.2	2464	0.858407	1.16495	1	5573	5.56452	0.17971	0	3358	5081	3.5567	0.281159	0	0	0.639175	1.56452	0	0	3.0531	0.327536	0	0	0.548673	1.82258	0	0		0	20.35	10.5
PA0001_dnaA_at	PA0001 /GENE=dnaA /DEF=chromosomal replication initiator protein DnaA /FUNCTION=DNA replication, recombination, modification and repair	218.7	300.1	21.3	101.9	1907	0.728757	1.3722	1	480	0.209028	4.78404	0	772	231	0.0973937	10.2676	-1	-1	0.465935	2.14622	0	0	0.0709763	14.0892	-1	-1	0.339553	2.94504	0	0		-22	61.6	259.4
PA0002_dnaN_at	PA0002 /GENE=dnaN /DEF=DNA polymerase III, beta chain /FUNCTION=DNA replication, recombination, modification and repair	523.2	413.2	219.1	171	3978	1.26621	0.789755	1	3712	1.28129	0.780466	1	2742	1302	0.418769	2.38795	0	0	0.326835	3.05965	0	0	0.530252	1.8859	0	0	0.413843	2.41637	0	0		0	195.05	468.2
PA0003_recF_at	PA0003 /GENE=recF /DEF=RecF protein /FUNCTION=DNA replication, recombination, modification and repair	87.5	187.2	215.4	148.8	979	0.467415	2.13943	1	4013	1.44758	0.690808	1	2851	4565	2.46171	0.406221	0	0	1.70057	0.588038	0	0	1.15064	0.869081	0	0	0.794872	1.25806	0	0		0	182.1	137.35
PA0004_gyrB_at	PA0004 /GENE=gyrB /DEF=DNA gyrase subunit B /FUNCTION=DNA replication, recombination, modification and repair	485.2	349.2	432.4	326.1	4274	1.38946	0.719703	1	3805	1.32597	0.754163	1	3482	2370	0.891179	1.12211	0	0	0.672094	1.48789	0	0	1.23826	0.807586	0	0	0.933849	1.07084	0	0		0	379.25	417.2
PA0005_at	PA0005 /DEF=probable acyltransferase /FUNCTION=Fatty acid and phospholipid metabolism	208.1	126.3	32.1	99.8	4680	1.64766	0.60692	1	882	0.321643	3.10903	1	3133	429	0.154253	6.48287	0	0	0.479577	2.08517	0	0	0.254157	3.93458	0	0	0.790182	1.26553	0	0		0	65.95	167.2
PA0006_at	PA0006 /DEF=conserved hypothetical protein /FUNCTION=Hypothetical, unclassified, unknown	20.6	15.3	16.4	73.7	4170	1.34641	0.742718	1	535	0.222524	4.4939	1	1374	2199	0.796117	1.2561	0	0	3.57767	0.279512	0	0	1.0719	0.932927	0	0	4.81699	0.207598	0	0		0	45.05	17.95
PA0007_at	PA0007 /DEF=hypothetical protein /FUNCTION=Hypothetical, unclassified, unknown; Membrane proteins	26.3	37.4	62.1	57.5	1799	0.703209	1.42205	1	3184	1.08	0.925926	1	2162	4488	2.36122	0.42351	0	0	2.18631	0.457391	0	0	1.66043	0.602254	0	0	1.53743	0.650435	0	0		0	59.8	31.85
PA0008_glyS_at	PA0008 /GENE=glyS /DEF=glycyl-tRNA synthetase beta chain /FUNCTION=Amino acid biosynthesis and metabolism; Translation, post-translational modification, degradation	168.6	272.3	85	163.7	1473	0.61917	1.61507	1	1460	0.519243	1.92588	1	286	1536	0.504152	1.98353	0	0	0.970937	1.02993	0	0	0.312156	3.20353	0	0	0.601175	1.66341	0	0		0	124.35	220.45
PA0009_glyQ_at	PA0009 /GENE=glyQ /DEF=glycyl-tRNA synthetase alpha chain /FUNCTION=Amino acid biosynthesis and metabolism; Translation, post-translational modification, degradation	148.3	202.4	76.2	190.3	1931	0.732708	1.3648	1	1119	0.40042	2.49738	1	2962	1574	0.513823	1.94619	0	0	1.28321	0.779296	0	0	0.376482	2.65617	0	0	0.940217	1.06358	0	0		0	133.25	175.35
PA0010_tag_at	PA0010 /GENE=tag /DEF=DNA-3-methyladenine glycosidase I /FUNCTION=DNA replication, recombination, modification and repair	103.3	66.9	146.7	51	4551	1.5441	0.647628	1	5119	2.87647	0.347648	1	3863	3375	1.42014	0.704158	0	0	0.493708	2.02549	0	0	2.19283	0.456033	0	0	0.762332	1.31176	0	0		0	98.85	85.1
PA0011_at	PA0011 /DEF=probable 2-OH-lauroyltransferase /FUNCTION=Cell wall / LPS / capsule	155.8	119.5	181.9	246.9	4065	1.30377	0.767009	1	2114	0.736736	1.35734	1	4003	2919	1.16752	0.856515	0	0	1.58472	0.631025	0	0	1.52218	0.656954	0	0	2.06611	0.484002	0	0		0	214.4	137.65
PA0012_at	PA0012 /DEF=hypothetical protein /FUNCTION=Hypothetical, unclassified, unknown	97.1	53.9	201.1	77.8	4839	1.80148	0.555098	1	5007	2.58483	0.386872	1	5657	4215	2.07106	0.482844	0	0	0.801236	1.24807	0	0	3.73098	0.268026	0	0	1.44341	0.692802	0	0		0	139.45	75.5
PA0013_at	PA0013 /DEF=conserved hypothetical protein /FUNCTION=Membrane proteins	7.9	30.7	10.7	12	446	0.257329	3.88608	0	2622	0.891667	1.1215	1	4559	3265	1.35443	0.738318	0	0	1.51899	0.658333	0	0	0.348534	2.86916	0	0	0.390879	2.55833	0	0		0	11.35	19.3
PA0014_at	PA0014 /DEF=hypothetical protein /FUNCTION=Hypothetical, unclassified, unknown	63.2	35.7	18.2	48.6	4818	1.77031	0.564873	1	1037	0.374486	2.67033	1	2509	917	0.287975	3.47253	0	0	0.768987	1.30041	0	0	0.509804	1.96154	0	0	1.36134	0.734568	0	0		0	33.4	49.45
PA0015_at	PA0015 /DEF=hypothetical protein /FUNCTION=Hypothetical, unclassified, unknown	154.4	157.3	215.4	212.9	2993	0.981564	1.01878	1	2986	1.01174	0.988394	1	4655	3326	1.39508	0.716806	0	0	1.37889	0.725223	0	0	1.36936	0.730269	0	0	1.35346	0.738845	0	0		0	214.15	155.85
PA0016_trkA_at	PA0016 /GENE=trkA /DEF=potassium uptake protein TrkA /FUNCTION=Transport of small molecules	93.5	111.4	22.9	236.5	2384	0.839318	1.19144	1	84	0.0968288	10.3275	0	1424	733	0.24492	4.08297	0	0	2.52941	0.395349	0	0	0.205566	4.86463	0	0	2.12298	0.471036	0	0		0	129.7	102.45
PA0017_at	PA0017 /DEF=conserved hypothetical protein /FUNCTION=Hypothetical, unclassified, unknown	81.2	231.4	52.8	41.8	679	0.350908	2.84975	1	3667	1.26316	0.791667	1	560	1893	0.650246	1.53788	0	0	0.514778	1.94258	0	0	0.228176	4.38258	0	0	0.18064	5.53589	0	0		0	47.3	156.3
PA0018_fmt_at	PA0018 /GENE=fmt /DEF=methionyl-tRNA formyltransferase /FUNCTION=Amino acid biosynthesis and metabolism; Translation, post-translational modification, degradation	88.4	136.7	31.5	32.1	1587	0.646672	1.54638	1	2897	0.981308	1.01905	1	2052	1137	0.356335	2.80635	0	0	0.363122	2.75389	0	0	0.230432	4.33968	0	0	0.234821	4.25857	0	0		0	31.8	112.55
PA0019_def_at	PA0019 /GENE=def /DEF=polypeptide deformylase /FUNCTION=Translation, post-translational modification, degradation	269.5	312	191.5	334	2485	0.863782	1.1577	1	1625	0.573353	1.74413	1	1172	2020	0.710575	1.40731	0	0	1.23933	0.806886	0	0	0.613782	1.62924	0	0	1.07051	0.934132	0	0		0	262.75	290.75
PA0020_at	PA0020 /DEF=hypothetical protein /FUNCTION=Hypothetical, unclassified, unknown	115.7	164.1	162	292.6	1806	0.705058	1.41832	1	1568	0.553657	1.80617	1	4528	3342	1.40017	0.714198	0	0	2.52895	0.39542	0	0	0.987203	1.01296	0	0	1.78306	0.560834	0	0		0	227.3	139.9
PA0021_at	PA0021 /DEF=conserved hypothetical protein /FUNCTION=Hypothetical, unclassified, unknown; Membrane proteins	18.5	43.3	42.4	195.2	872	0.427252	2.34054	1	518	0.217213	4.60377	0	977	4429	2.29189	0.436321	0	0	10.5514	0.0947746	1	1	0.979215	1.02123	0	0	4.50808	0.221824	0	0		11	118.8	30.9
PA0022_at	PA0022 /DEF=conserved hypothetical protein /FUNCTION=Hypothetical, unclassified, unknown	33.3	11.4	296.5	157.6	5377	2.92105	0.342342	0	4575	1.88135	0.531535	1	3122	5660	8.9039	0.11231	1	1	4.73273	0.211294	0	0	26.0088	0.0384486	1	1	13.8246	0.072335	1	1		33	227.05	22.35
PA0023_qor_at	PA0023 /GENE=qor /DEF=quinone oxidoreductase /FUNCTION=Energy metabolism	85.3	42.9	278.9	95.7	4975	1.98834	0.502931	1	5137	2.91432	0.343134	1	3036	4977	3.26964	0.305844	0	0	1.12192	0.891327	0	0	6.50117	0.153819	0	0	2.23077	0.448276	0	0		0	187.3	64.1
PA0024_hemF_at	PA0024 /GENE=hemF /DEF=coproporphyrinogen III oxidase, aerobic /FUNCTION=Biosynthesis of cofactors, prosthetic groups and carriers	139.2	230.2	56.8	119	1409	0.604692	1.65374	1	1326	0.477311	2.09507	1	3110	1266	0.408046	2.4507	0	0	0.854885	1.16975	0	0	0.246742	4.05282	0	0	0.516942	1.93445	0	0		0	87.9	184.7
PA0025_aroE_at	PA0025 /GENE=aroE /DEF=shikimate dehydrogenase /FUNCTION=Amino acid biosynthesis and metabolism	12.6	23	53.7	14.3	1234	0.547826	1.8254	1	5346	3.75524	0.266294	1	3232	5239	4.2619	0.234637	0	0	1.13492	0.881119	0	0	2.33478	0.428305	0	0	0.621739	1.60839	0	0		0	34	17.8
PA0026_at	PA0026 /DEF=hypothetical protein /FUNCTION=Hypothetical, unclassified, unknown	126.6	57.3	148	79	5108	2.20942	0.452607	1	4570	1.87342	0.533784	1	1815	2920	1.16904	0.855405	0	0	0.624013	1.60253	0	0	2.5829	0.387162	0	0	1.37871	0.725316	0	0		0	113.5	91.95
PA0027_at	PA0027 /DEF=hypothetical protein /FUNCTION=Hypothetical, unclassified, unknown	18	22.2	29.2	12.9	2257	0.810811	1.23333	1	4839	2.26357	0.441781	1	5839	3714	1.62222	0.616438	0	0	0.716667	1.39535	0	0	1.31532	0.760274	0	0	0.581081	1.72093	0	0		0	21.05	20.1
PA0028_at	PA0028 /DEF=hypothetical protein /FUNCTION=Hypothetical, unclassified, unknown	24.6	59	40.1	131.3	835	0.416949	2.39837	1	833	0.305407	3.27431	1	2058	3723	1.63008	0.613466	0	0	5.3374	0.187357	0	0	0.679661	1.47132	0	0	2.22542	0.449353	0	0		0	85.7	41.8
PA0029_at	PA0029 /DEF=probable sulfate transporter /FUNCTION=Membrane proteins; Transport of small molecules	122.2	428.5	556.4	259.3	523	0.285181	3.50655	0	4763	2.14578	0.466032	1	3062	5301	4.55319	0.219626	0	0	2.12193	0.471269	0	0	1.29848	0.770129	0	0	0.605134	1.65253	0	0		0	407.85	275.35
PA0030_at	PA0030 /DEF=hypothetical protein /FUNCTION=Hypothetical, unclassified, unknown; Transport of small molecules	12.6	47.7	18.4	85.6	465	0.264151	3.78571	0	508	0.214953	4.65217	0	4071	3451	1.46032	0.684783	0	0	6.79365	0.147196	0	0	0.385744	2.59239	0	0	1.79455	0.557243	0	0		0	52	30.15
PA0031_betC_at	PA0031 /GENE=betC /DEF=choline sulfatase /FUNCTION=Adaptation, protection	134.9	30	91.6	41.8	5641	4.49667	0.222387	0	4805	2.19139	0.456332	1	1729	1955	0.679021	1.47271	0	0	0.309859	3.22727	0	0	3.05333	0.327511	0	0	1.39333	0.717703	0	0		0	66.7	82.45
gelöscht:			155.3	233.2	186	1026	#REF!	#REF!	1	3640	1.25376	0.797599	1	3452	4895	#REF!	#REF!	0	0	#REF!	#REF!	0	0	1.50161	0.665952	0	0	1.19768	0.834946	0	0		0	209.6	#REF!
PA0033_at			178	348.4	94.1	1479	#REF!	#REF!	1	5332	3.70244	0.270092	1	4389	4928	#REF!	#REF!	0	0	#REF!	#REF!	0	0	1.9573	0.510907	0	0	0.528652	1.8916	0	0		0	221.25	#REF!
PA0034_at			103.3	31.6	36	546	#REF!	#REF!	0	2573	0.877778	1.13924	1	3789	2655	#REF!	#REF!	0	0	#REF!	#REF!	0	0	0.305905	3.26899	0	0	0.3485	2.86944	0	0		0	33.8	#REF!
PA0035_trpA_at			535.9	338.3	448.7	2857	#REF!	#REF!	1	2175	0.753956	1.32634	1	4688	1928	#REF!	#REF!	0	0	#REF!	#REF!	0	0	0.631274	1.5841	0	0	0.837283	1.19434	0	0		0	393.5	#REF!
PA0036_trpB_at	PA0036 /GENE=trpB /DEF=tryptophan synthase beta chain /FUNCTION=Amino acid biosynthesis and metabolism	427.3	379.2	216.6	353.2	3564	1.12685	0.887433	1	1745	0.61325	1.63066	1	4680	1547	0.506904	1.97276	0	0	0.826586	1.2098	0	0	0.571203	1.75069	0	0	0.931435	1.07361	0	0		0	284.9	403.25
PA0037_trpI_at					91.4	798	#REF!	#REF!	1	856	#REF!	#REF!	1	2240	3587	#REF!	#REF!	0	0	#REF!	#REF!	0	0	#REF!	#REF!	0	0	#REF!	#REF!	0	0		0	#REF!	#REF!
PA0038_at					511.6	4862	#REF!	#REF!	1	2930	#REF!	#REF!	1	5844	3472	#REF!	#REF!	0	0	#REF!	#REF!	0	0	#REF!	#REF!	0	0	#REF!	#REF!	0	0		0	#REF!	#REF!
PA0039_at					600.1	2880	#REF!	#REF!	1	3982	#REF!	#REF!	1	5579	4707	#REF!	#REF!	0	0	#REF!	#REF!	0	0	#REF!	#REF!	0	0	#REF!	#REF!	0	0		0	#REF!	#REF!
PA0040_s_at					119.2	4518	#REF!	#REF!	1	218	#REF!	#REF!	0	2208	220	#REF!	#REF!	-1	-1	#REF!	#REF!	0	0	#REF!	#REF!	0	0	#REF!	#REF!	0	0		-11	#REF!	#REF!
PA0041_at					189.5	4092	#REF!	#REF!	1	642	#REF!	#REF!	1	1630	978	#REF!	#REF!	0	0	#REF!	#REF!	0	0	#REF!	#REF!	0	0	#REF!	#REF!	0	0		0	#REF!	#REF!
PA0042_at					33.8	3522	#REF!	#REF!	1	5047	#REF!	#REF!	1	4119	5070	#REF!	#REF!	0	0	#REF!	#REF!	0	0	#REF!	#REF!	0	0	#REF!	#REF!	0	0		0	#REF!	#REF!
PA0043_at					94.7	1003	#REF!	#REF!	1	504	#REF!	#REF!	0	4260	1895	#REF!	#REF!	0	0	#REF!	#REF!	0	0	#REF!	#REF!	0	0	#REF!	#REF!	0	0		0	#REF!	#REF!
PA0044_exoT_at					190	935	#REF!	#REF!	1	2305	#REF!	#REF!	1	4507	4804	#REF!	#REF!	0	0	#REF!	#REF!	0	0	#REF!	#REF!	0	0	#REF!	#REF!	0	0		0	#REF!	#REF!
PA0045_at					35.5	1829	#REF!	#REF!	1	5540	#REF!	#REF!	0	357	2531	#REF!	#REF!	0	0	#REF!	#REF!	0	0	#REF!	#REF!	0	0	#REF!	#REF!	-1	0		-1	#REF!	#REF!
PA0046_at					32.7	1394	#REF!	#REF!	1	1945	#REF!	#REF!	1	2505	1083	#REF!	#REF!	0	0	#REF!	#REF!	0	0	#REF!	#REF!	0	0	#REF!	#REF!	0	0		0	#REF!	#REF!
PA0047_at					91.8	5492	#REF!	#REF!	0	511	#REF!	#REF!	0	1502	1303	#REF!	#REF!	0	0	#REF!	#REF!	0	0	#REF!	#REF!	0	0	#REF!	#REF!	0	0		0	#REF!	#REF!
PA0048_at	PA0048 /DEF=probable transcriptional regulator /FUNCTION=Transcriptional regulators	87.8	173.9	243.3	208.1	1083	0.504888	1.98064	1	3417	1.16915	0.855323	1	4805	4741	2.77107	0.360871	0	0	2.37016	0.421913	0	0	1.39908	0.714755	0	0	1.19666	0.835656	0	0		0	225.7	130.85
PA0049_at	PA0049 /DEF=hypothetical protein /FUNCTION=Hypothetical, unclassified, unknown	141.2	44.9	44.8	22.7	5435	3.14477	0.317989	0	4647	1.97357	0.506696	1	2055	1015	0.31728	3.15179	0	0	0.160765	6.22026	0	0	0.997773	1.00223	0	0	0.505568	1.97797	0	0		0	33.75	93.05
PA0050_r_at	PA0050 /DEF=hypothetical protein /FUNCTION=Hypothetical, unclassified, unknown	1107.4	1226.1	788.9	642.2	2678	0.903189	1.10719	1	3578	1.22843	0.814045	1	2121	2026	0.712389	1.40373	0	0	0.579917	1.72438	0	0	0.643422	1.55419	0	0	0.523775	1.90922	0	0		0	715.55	1166.75
PA0051_at	PA0051 /DEF=probable glutamine amidotransferase /FUNCTION=Putative enzymes	210.9	236.6	118.6	72.7	2601	0.891378	1.12186	1	4292	1.63136	0.612985	1	1698	1693	0.562352	1.77825	0	0	0.344713	2.90096	0	0	0.501268	1.99494	0	0	0.30727	3.25447	0	0		0	95.65	223.75
PA0052_at	PA0052 /DEF=hypothetical protein /FUNCTION=Hypothetical, unclassified, unknown	88.4	15.8	42.6	14.1	5722	5.59494	0.178733	0	5180	3.02128	0.330986	1	3609	1465	0.4819	2.07512	0	0	0.159502	6.2695	0	0	2.6962	0.370892	0	0	0.892405	1.12057	0	0		0	28.35	52.1
PA0053_at	PA0053 /DEF=hypothetical protein /FUNCTION=Hypothetical, unclassified, unknown	49.7	72.7	234.6	34.4	1724	0.683631	1.46278	1	5653	6.81977	0.146633	0	231	5329	4.72032	0.21185	0	0	0.692153	1.44477	0	0	3.22696	0.309889	0	0	0.473177	2.11337	0	0		0	134.5	61.2
PA0054_at	PA0054 /DEF=conserved hypothetical protein /FUNCTION=Hypothetical, unclassified, unknown	81.9	22.5	84.5	46.3	5527	3.64	0.274725	0	4512	1.82505	0.547929	1	5783	2660	1.03175	0.969231	0	0	0.565324	1.7689	0	0	3.75556	0.266272	0	0	2.05778	0.485961	0	0		0	65.4	52.2
PA0055_at	PA0055 /DEF=hypothetical protein /FUNCTION=Hypothetical, unclassified, unknown	467.4	380.6	281.3	167.9	3868	1.22806	0.814292	1	4345	1.6754	0.596872	1	1291	1794	0.60184	1.66157	0	0	0.359221	2.7838	0	0	0.739096	1.353	0	0	0.441146	2.26683	0	0		0	224.6	424
PA0056_at	PA0056 /DEF=probable transcriptional regulator /FUNCTION=Transcriptional regulators	12.5	76	59.2	24.4	188	0.164474	6.08	0	4938	2.42623	0.412162	1	4875	5330	4.736	0.211149	0	0	1.952	0.512295	0	0	0.778947	1.28378	0	0	0.321053	3.11475	0	0		0	41.8	44.25
PA0057_at	PA0057 /DEF=hypothetical protein /FUNCTION=Hypothetical, unclassified, unknown	36.6	92	81.5	47.8	791	0.397826	2.51366	1	4377	1.70502	0.586503	1	1373	4373	2.22678	0.44908	0	0	1.30601	0.76569	0	0	0.88587	1.12883	0	0	0.519565	1.92469	0	0		0	64.65	64.3
PA0058_at	PA0058 /DEF=hypothetical protein /FUNCTION=Hypothetical, unclassified, unknown	40.9	164	352.3	66.8	430	0.24939	4.00978	0	5538	5.27395	0.189611	0	1309	5650	8.61369	0.116094	1	1	1.63325	0.612275	0	0	2.14817	0.465512	0	0	0.407317	2.45509	0	0		11	209.55	102.45
PA0059_osmC_at	PA0059 /GENE=osmC /DEF=osmotically inducible protein OsmC /FUNCTION=Adaptation, protection	386.8	312.2	198.5	252	3902	1.23895	0.807135	1	2276	0.787698	1.26952	1	894	1570	0.513185	1.94861	0	0	0.651499	1.53492	0	0	0.63581	1.5728	0	0	0.807175	1.23889	0	0		0	225.25	349.5
PA0060_at	PA0060 /DEF=conserved hypothetical protein /FUNCTION=Hypothetical, unclassified, unknown	264	269.2	241.9	308.3	2992	0.980684	1.0197	1	2269	0.784625	1.27449	1	2666	2426	0.916288	1.09136	0	0	1.1678	0.856309	0	0	0.898588	1.11286	0	0	1.14525	0.873175	0	0		0	275.1	266.6
PA0061_at	PA0061 /DEF=hypothetical protein /FUNCTION=Hypothetical, unclassified, unknown	82	5.1	11	159.3	5887	16.0784	0.0621951	0	22	0.0690521	14.4818	0	989	354	0.134146	7.45455	-1	0	1.94268	0.514752	0	0	2.15686	0.463636	0	0	31.2353	0.0320151	1	1		10	85.15	43.55
PA0062_at	PA0062 /DEF=hypothetical protein /FUNCTION=Hypothetical, unclassified, unknown	18	16.8	20.5	62.7	3356	1.07143	0.933333	1	897	0.326954	3.05854	1	1794	2862	1.13889	0.878049	0	0	3.48333	0.287081	0	0	1.22024	0.819512	0	0	3.73214	0.267943	0	0		0	41.6	17.4
PA0063_at	PA0063 /DEF=hypothetical protein /FUNCTION=Hypothetical, unclassified, unknown	76.4	105.1	56.9	200.3	1902	0.726927	1.37565	1	762	0.284074	3.52021	1	2341	2088	0.744764	1.34271	0	0	2.62173	0.381428	0	0	0.541389	1.8471	0	0	1.9058	0.524713	0	0		0	128.6	90.75
PA0064_at	PA0064 /DEF=hypothetical protein /FUNCTION=Hypothetical, unclassified, unknown	91.4	134.6	314.5	154.9	1705	0.679049	1.47265	1	4691	2.03034	0.492528	1	2875	5042	3.44092	0.29062	0	0	1.69475	0.590058	0	0	2.33655	0.427981	0	0	1.15082	0.868948	0	0		0	234.7	113
PA0065_at	PA0065 /DEF=hypothetical protein /FUNCTION=Hypothetical, unclassified, unknown	304.8	284.8	599.9	418.6	3352	1.07022	0.934383	1	3994	1.43311	0.697783	1	2796	4111	1.96818	0.508085	0	0	1.37336	0.728141	0	0	2.10639	0.474746	0	0	1.4698	0.680363	0	0		0	509.25	294.8
PA0066_at	PA0066 /DEF=conserved hypothetical protein /FUNCTION=Hypothetical, unclassified, unknown	17.8	36.3	53.5	15.8	1041	0.490358	2.03933	1	5270	3.38608	0.295327	1	3844	4857	3.00562	0.33271	0	0	0.88764	1.12658	0	0	1.47383	0.678505	0	0	0.435262	2.29747	0	0		0	34.65	27.05
PA0067_prlC_at	PA0067 /GENE=prlC /DEF=oligopeptidase A /FUNCTION=Translation, post-translational modification, degradation	346	473	146.6	395.6	1924	0.731501	1.36705	1	1023	0.370576	2.6985	1	5079	1312	0.423699	2.36016	0	0	1.14335	0.874621	0	0	0.309937	3.22647	0	0	0.836364	1.19565	0	0		0	271.1	409.5
PA0068_at	PA0068 /DEF=hypothetical protein /FUNCTION=Hypothetical, unclassified, unknown	263.7	300.5	550.9	372	2548	0.877537	1.13955	1	4067	1.48091	0.675259	1	4541	4237	2.08912	0.478671	0	0	1.41069	0.708871	0	0	1.83328	0.545471	0	0	1.23794	0.807796	0	0		0	461.45	282.1
PA0069_at	PA0069 /DEF=conserved hypothetical protein /FUNCTION=Hypothetical, unclassified, unknown	144.1	92.6	40.7	193.1	4575	1.55616	0.642609	1	493	0.210772	4.74447	0	3340	893	0.282443	3.54054	0	0	1.34004	0.746245	0	0	0.439525	2.27518	0	0	2.08531	0.479544	0	0		0	116.9	118.35
PA0070_at	PA0070 /DEF=hypothetical protein /FUNCTION=Hypothetical, unclassified, unknown; Membrane proteins	637.2	586	1116.7	1217.4	3418	1.08737	0.919648	1	2702	0.917283	1.09018	1	3545	3863	1.75251	0.57061	0	0	1.91055	0.523411	0	0	1.90563	0.52476	0	0	2.07747	0.481354	0	0		0	1167.05	611.6
PA0071_at	PA0071 /DEF=hypothetical protein /FUNCTION=Hypothetical, unclassified, unknown	173.5	102.6	132	140.2	4728	1.69103	0.591354	1	2777	0.941512	1.06212	1	3373	2126	0.760807	1.31439	0	0	0.808069	1.23752	0	0	1.28655	0.777273	0	0	1.36647	0.731812	0	0		0	136.1	138.05
PA0072_at	PA0072 /DEF=hypothetical protein /FUNCTION=Hypothetical, unclassified, unknown; Membrane proteins	85	36.8	147.9	33.9	5160	2.30978	0.432941	1	5431	4.36283	0.229209	0	1087	3845	1.74	0.574713	0	0	0.398824	2.50737	0	0	4.01902	0.248817	0	0	0.921196	1.08555	0	0		0	90.9	60.9
PA0073_at	PA0073 /DEF=probable ATP-binding component of ABC transporter /FUNCTION=Transport of small molecules	127.9	197.1	485.8	403.4	1593	0.648909	1.54105	1	3510	1.20426	0.830383	1	2280	5126	3.79828	0.263277	0	0	3.15403	0.317055	0	0	2.46474	0.405723	0	0	2.04668	0.488597	0	0		0	444.6	162.5
PA0074_ppkA_at	PA0074 /GENE=ppkA /DEF=serine/threonine protein kinase PpkA /FUNCTION=Adaptation, protection; Translation, post-translational modification, degradation	155.5	160.5	207	328.5	2939	0.968847	1.03215	1	1798	0.630137	1.58696	1	4701	3221	1.33119	0.751208	0	0	2.11254	0.473364	0	0	1.28972	0.775362	0	0	2.04673	0.488584	0	0		0	267.75	158
PA0075_at	PA0075 /DEF=probable phosphoprotein phosphatase /FUNCTION=Putative enzymes	228.6	205.3	323.6	455.8	3512	1.11349	0.898075	1	2036	0.709961	1.40853	1	1647	3361	1.41557	0.706428	0	0	1.99388	0.501536	0	0	1.57623	0.634425	0	0	2.22017	0.450417	0	0		0	389.7	216.95
PA0076_at	PA0076 /DEF=hypothetical protein /FUNCTION=Hypothetical, unclassified, unknown	143.6	92.1	132.6	165.8	4581	1.55917	0.641365	1	2322	0.799759	1.25038	1	3649	2436	0.923398	1.08296	0	0	1.1546	0.866104	0	0	1.43974	0.69457	0	0	1.80022	0.555489	0	0		0	149.2	117.85
PA0077_at	PA0077 /DEF=hypothetical protein /FUNCTION=Hypothetical, unclassified, unknown	209.2	166.3	284.7	121.7	3951	1.25797	0.794933	1	4880	2.33936	0.427468	1	1940	3278	1.3609	0.734809	0	0	0.58174	1.71898	0	0	1.71197	0.584124	0	0	0.73181	1.36647	0	0		0	203.2	187.75
PA0078_at	PA0078 /DEF=hypothetical protein /FUNCTION=Hypothetical, unclassified, unknown	315.9	94.9	33.6	85.5	5469	3.32877	0.300412	0	1095	0.392982	2.54464	1	1829	263	0.106363	9.40179	-1	-1	0.270655	3.69474	0	0	0.354057	2.8244	0	0	0.900948	1.10994	0	0		-11	59.55	205.4
PA0079_at	PA0079 /DEF=hypothetical protein /FUNCTION=Hypothetical, unclassified, unknown	149	76.8	349.1	329.7	4948	1.9401	0.515436	1	3132	1.05884	0.944429	1	3611	4467	2.34295	0.426812	0	0	2.21275	0.451926	0	0	4.54557	0.219994	0	0	4.29297	0.232939	0	0		0	339.4	112.9
PA0080_at	PA0080 /DEF=hypothetical protein /FUNCTION=Hypothetical, unclassified, unknown	44.6	38.6	98.8	109.2	3652	1.15544	0.865471	1	2661	0.904762	1.10526	1	5610	4362	2.21525	0.451417	0	0	2.44843	0.408425	0	0	2.55959	0.390688	0	0	2.82902	0.35348	0	0		0	104	41.6
PA0081_at	PA0081 /DEF=hypothetical protein /FUNCTION=Hypothetical, unclassified, unknown	184.8	191.1	64.9	304.6	2930	0.967033	1.03409	1	501	0.213066	4.69337	0	5120	1119	0.35119	2.84746	0	0	1.64827	0.606697	0	0	0.339613	2.94453	0	0	1.59393	0.62738	0	0		0	184.75	187.95
PA0082_at	PA0082 /DEF=hypothetical protein /FUNCTION=Hypothetical, unclassified, unknown	36.8	100.9	332.4	291.3	710	0.364718	2.74185	1	3359	1.14109	0.876354	1	5234	5664	9.03261	0.11071	1	1	7.91576	0.12633	1	0	3.29435	0.30355	0	0	2.88702	0.346378	0	0		12	311.85	68.85
PA0083_at	PA0083 /DEF=conserved hypothetical protein /FUNCTION=Hypothetical, unclassified, unknown	433.7	551.1	559.8	662.3	2136	0.786972	1.27069	1	2478	0.845236	1.1831	1	3449	3148	1.29075	0.774741	0	0	1.52709	0.654839	0	0	1.01579	0.984459	0	0	1.20178	0.8321	0	0		0	611.05	492.4
PA0084_at	PA0084 /DEF=conserved hypothetical protein /FUNCTION=Hypothetical, unclassified, unknown	317.4	464	831.4	386.7	1726	0.684052	1.46188	1	4766	2.14999	0.465119	1	2648	4650	2.61941	0.381766	0	0	1.21834	0.820791	0	0	1.79181	0.558095	0	0	0.833405	1.1999	0	0		0	609.05	390.7
PA0085_at	PA0085 /DEF=conserved hypothetical protein /FUNCTION=Hypothetical, unclassified, unknown	467.7	357	507.5	405.6	4087	1.31008	0.76331	1	3631	1.25123	0.799212	1	3776	2755	1.0851	0.921576	0	0	0.867223	1.15311	0	0	1.42157	0.703448	0	0	1.13613	0.880178	0	0		0	456.55	412.35
PA0086_at	PA0086 /DEF=hypothetical protein /FUNCTION=Hypothetical, unclassified, unknown	279.3	268.8	292.4	253.9	3224	1.03906	0.962406	1	3383	1.15163	0.868331	1	2399	2693	1.0469	0.955198	0	0	0.909058	1.10004	0	0	1.0878	0.919289	0	0	0.944568	1.05868	0	0		0	273.15	274.05
PA0087_at	PA0087 /DEF=hypothetical protein /FUNCTION=Hypothetical, unclassified, unknown	126.2	176.5	68.7	189.9	1840	0.715014	1.39857	1	994	0.361769	2.76419	1	2363	1648	0.544374	1.83697	0	0	1.50475	0.66456	0	0	0.389235	2.56914	0	0	1.07592	0.929437	0	0		0	129.3	151.35
PA0088_at	PA0088 /DEF=hypothetical protein /FUNCTION=Hypothetical, unclassified, unknown	213.7	161.2	33.1	123.9	4124	1.32568	0.754328	1	689	0.267151	3.7432	1	1201	431	0.15489	6.45619	0	0	0.579785	1.72478	0	0	0.205335	4.87009	0	0	0.76861	1.30105	0	0		0	78.5	187.45
PA0089_at	PA0089 /DEF=hypothetical protein /FUNCTION=Hypothetical, unclassified, unknown	108.6	200.6	44.8	74.1	1212	0.541376	1.84715	1	1713	0.604588	1.65402	1	1214	1284	0.412523	2.42411	0	0	0.68232	1.46559	0	0	0.22333	4.47768	0	0	0.369392	2.70715	0	0		0	59.45	154.6
PA0090_at	PA0090 /DEF=probable ClpA/B-type chaperone /FUNCTION=Translation, post-translational modification, degradation	269.7	330.1	690.4	412.9	2284	0.817025	1.22395	1	4342	1.67208	0.598059	1	2660	4622	2.55988	0.390643	0	0	1.53096	0.653185	0	0	2.09149	0.478129	0	0	1.25083	0.799467	0	0		0	551.65	299.9
PA0091_at	PA0091 /DEF=conserved hypothetical protein /FUNCTION=Hypothetical, unclassified, unknown	64.9	113	202.5	138.3	1313	0.574336	1.74114	1	4037	1.46421	0.682963	1	3466	4905	3.12018	0.320494	0	0	2.13097	0.46927	0	0	1.79204	0.558025	0	0	1.22389	0.817064	0	0		0	170.4	88.95
PA0092_at	PA0092 /DEF=hypothetical protein /FUNCTION=Hypothetical, unclassified, unknown	85.1	72.5	32.9	134.2	3713	1.17379	0.851939	1	627	0.245156	4.07903	1	654	1218	0.386604	2.58663	0	0	1.57697	0.634128	0	0	0.453793	2.20365	0	0	1.85103	0.540238	0	0		0	83.55	78.8
PA0093_at	PA0093 /DEF=hypothetical protein /FUNCTION=Hypothetical, unclassified, unknown	102.5	23.8	26.9	61.6	5620	4.30672	0.232195	0	1206	0.436688	2.28996	1	4773	810	0.262439	3.81041	0	0	0.600976	1.66396	0	0	1.13025	0.884758	0	0	2.58824	0.386364	0	0		0	44.25	63.15
PA0094_at	PA0094 /DEF=hypothetical protein /FUNCTION=Hypothetical, unclassified, unknown	163.9	107.3	325.2	436.8	4528	1.52749	0.654667	1	2140	0.744505	1.34317	1	4864	4132	1.98414	0.503998	0	0	2.66504	0.375229	0	0	3.03075	0.329951	0	0	4.07083	0.24565	0	0		0	381	135.6
PA0095_at	PA0095 /DEF=conserved hypothetical protein /FUNCTION=Hypothetical, unclassified, unknown	63.4	84.5	32.3	11.9	2002	0.750296	1.33281	1	5059	2.71429	0.368421	1	4253	1555	0.509464	1.96285	0	0	0.187697	5.32773	0	0	0.382249	2.6161	0	0	0.140828	7.10084	-1	0		-1	22.1	73.95
PA0096_at	PA0096 /DEF=hypothetical protein /FUNCTION=Hypothetical, unclassified, unknown	151.5	141.8	80.1	201.7	3345	1.06841	0.935974	1	1107	0.397124	2.5181	1	5479	1606	0.528713	1.89139	0	0	1.33135	0.751116	0	0	0.56488	1.77029	0	0	1.42243	0.703024	0	0		0	140.9	146.65
PA0097_at	PA0097 /DEF=hypothetical protein /FUNCTION=Hypothetical, unclassified, unknown	30	39.2	15.4	42.3	2052	0.765306	1.30667	1	1005	0.364066	2.74675	1	5002	1572	0.513333	1.94805	0	0	1.41	0.70922	0	0	0.392857	2.54545	0	0	1.07908	0.926714	0	0		0	28.85	34.6
PA0098_at	PA0098 /DEF=hypothetical protein /FUNCTION=Hypothetical, unclassified, unknown	16.1	102.3	118.3	10.4	173	0.15738	6.35404	0	5811	11.375	0.0879121	0	719	5579	7.34783	0.136095	1	0	0.645963	1.54808	0	0	1.1564	0.864751	0	0	0.101662	9.83654	-1	-1		-10	64.35	59.2
PA0099_at	PA0099 /DEF=hypothetical protein /FUNCTION=Hypothetical, unclassified, unknown	6.9	51.2	129.3	65.5	127	0.134766	7.42029	0	4648	1.97405	0.506574	1	1587	5848	18.7391	0.0533643	1	1	9.49275	0.105344	1	1	2.52539	0.395978	0	0	1.2793	0.781679	0	0		22	97.4	29.05
PA0100_at	PA0100 /DEF=hypothetical protein /FUNCTION=Hypothetical, unclassified, unknown	17.6	86.8	31.2	36.3	297	0.202765	4.93182	0	2518	0.859504	1.16346	1	1809	3896	1.77273	0.564103	0	0	2.0625	0.484848	0	0	0.359447	2.78205	0	0	0.418203	2.39118	0	0		0	33.75	52.2
PA0101_at	PA0101 /DEF=hypothetical protein /FUNCTION=Hypothetical, unclassified, unknown	255.7	126.2	212.8	179.8	4994	2.02615	0.493547	1	3450	1.18354	0.844925	1	2027	2279	0.832225	1.2016	0	0	0.703168	1.42214	0	0	1.68621	0.593045	0	0	1.42472	0.701891	0	0		0	196.3	190.95
PA0102_at	PA0102 /DEF=probable carbonic anhydrase /FUNCTION=Central intermediary metabolism	32.5	187.9	101.5	414.6	215	0.172964	5.78154	0	626	0.244814	4.08473	1	5346	4910	3.12308	0.320197	0	0	12.7569	0.0783888	1	1	0.540181	1.85123	0	0	2.20649	0.453208	0	0		11	258.05	110.2
PA0103_at	PA0103 /DEF=probable sulfate transporter /FUNCTION=Membrane proteins; Transport of small molecules	145.9	135.5	228.4	273.3	3376	1.07675	0.928718	1	2445	0.835712	1.19658	1	5664	3637	1.56546	0.638792	0	0	1.8732	0.533846	0	0	1.68561	0.593257	0	0	2.01697	0.495792	0	0		0	250.85	140.7
PA0104_at	PA0104 /DEF=hypothetical protein /FUNCTION=Hypothetical, unclassified, unknown	136.5	56.3	275	93.3	5216	2.42451	0.412454	1	5151	2.94748	0.339273	1	3518	4154	2.01465	0.496364	0	0	0.683516	1.46302	0	0	4.88455	0.204727	0	0	1.65719	0.60343	0	0		0	184.15	96.4
PA0105_coxB_at	PA0105 /GENE=coxB /DEF=cytochrome c oxidase, subunit II /FUNCTION=Energy metabolism	127	117.2	667.3	372.9	3404	1.08362	0.922835	1	4474	1.78949	0.558819	1	4231	5397	5.25433	0.190319	0	0	2.93622	0.340574	0	0	5.69369	0.175633	0	0	3.18174	0.314293	0	0		0	520.1	122.1
PA0106_coxA_at	PA0106 /GENE=coxA /DEF=cytochrome c oxidase, subunit I /FUNCTION=Energy metabolism	144.4	165.3	826	746.1	2527	0.873563	1.14474	1	3270	1.10709	0.903269	1	3920	5438	5.72022	0.174818	0	0	5.1669	0.19354	0	0	4.99698	0.200121	0	0	4.51361	0.221552	0	0		0	786.05	154.85
PA0107_at	PA0107 /DEF=conserved hypothetical protein /FUNCTION=Energy metabolism	107.9	117.3	754.4	952.4	2740	0.919864	1.08712	1	2297	0.792104	1.26246	1	4984	5554	6.99166	0.143028	0	0	8.82669	0.113293	1	1	6.43137	0.155488	0	0	8.11935	0.123163	1	1		22	853.4	112.6
PA0108_coIII_at	PA0108 /GENE=coIII /DEF=cytochrome c oxidase, subunit III /FUNCTION=Energy metabolism	179.7	198	744	1013.5	2695	0.907576	1.10184	1	2108	0.73409	1.36223	1	4757	5207	4.14023	0.241532	0	0	5.63996	0.177306	0	0	3.75758	0.266129	0	0	5.11869	0.195363	0	0		0	878.75	188.85
PA0109_at	PA0109 /DEF=hypothetical protein /FUNCTION=Hypothetical, unclassified, unknown; Membrane proteins	21	27.9	267.9	292.4	2011	0.752688	1.32857	1	2700	0.916211	1.09145	1	5863	5758	12.7571	0.0783875	1	1	13.9238	0.0718194	1	1	9.60215	0.104143	1	1	10.4803	0.0954172	1	1		44	280.15	24.45
PA0110_at	PA0110 /DEF=hypothetical protein /FUNCTION=Hypothetical, unclassified, unknown	127.8	254	464	389.3	1079	0.50315	1.98748	1	3473	1.19188	0.839009	1	4009	5094	3.63067	0.275431	0	0	3.04617	0.328282	0	0	1.82677	0.547414	0	0	1.53268	0.652453	0	0		0	426.65	190.9
PA0111_at	PA0111 /DEF=hypothetical protein /FUNCTION=Hypothetical, unclassified, unknown	19.8	86.8	102.6	283	367	0.228111	4.38384	0	996	0.362544	2.75828	1	5238	5388	5.18182	0.192982	0	0	14.2929	0.0699647	1	1	1.18203	0.846004	0	0	3.26037	0.306714	0	0		11	192.8	53.3
PA0112_at	PA0112 /DEF=hypothetical protein /FUNCTION=Hypothetical, unclassified, unknown; Membrane proteins	219.8	226.8	636.8	663.9	2941	0.969136	1.03185	1	2841	0.959181	1.04256	1	2415	4806	2.89718	0.345163	0	0	3.02047	0.331074	0	0	2.80776	0.356156	0	0	2.92725	0.341618	0	0		0	650.35	223.3
PA0113_at	PA0113 /DEF=probable cytochrome c oxidase assembly factor /FUNCTION=Energy metabolism	91.9	320.8	437.6	780.1	526	0.286471	3.49075	0	1595	0.560954	1.78268	1	4914	5333	4.7617	0.210009	0	0	8.48857	0.117805	1	1	1.36409	0.73309	0	0	2.43173	0.411229	0	0		11	608.85	206.35
PA0114_at	PA0114 /DEF=conserved hypothetical protein /FUNCTION=Hypothetical, unclassified, unknown	170.8	205.5	204.2	251.9	2348	0.831144	1.20316	1	2358	0.810639	1.23359	1	4725	2982	1.19555	0.836435	0	0	1.47482	0.678047	0	0	0.993674	1.00637	0	0	1.22579	0.8158	0	0		0	228.05	188.15
PA0115_at	PA0115 /DEF=conserved hypothetical protein /FUNCTION=Hypothetical, unclassified, unknown	20.6	15.6	39.1	51.1	4105	1.32051	0.757282	1	2207	0.765166	1.30691	1	3228	4023	1.89806	0.526854	0	0	2.48058	0.403131	0	0	2.50641	0.398977	0	0	3.27564	0.305284	0	0		0	45.1	18.1
PA0116_at	PA0116 /DEF=hypothetical protein /FUNCTION=Hypothetical, unclassified, unknown	27.6	64.7	210.6	48.8	867	0.426584	2.3442	1	5428	4.31557	0.231719	0	3084	5595	7.63043	0.131054	1	0	1.76812	0.565574	0	0	3.25502	0.307217	0	0	0.75425	1.32582	0	0		1	129.7	46.15
PA0117_at	PA0117 /DEF=probable short chain dehydrogenase /FUNCTION=Putative enzymes	75.8	25.8	45.2	242.1	5383	2.93798	0.340369	0	408	0.1867	5.35619	0	5869	1775	0.596306	1.67699	0	0	3.19393	0.313094	0	0	1.75194	0.570796	0	0	9.38372	0.106568	1	1		11	143.65	50.8
PA0118_at	PA0118 /DEF=hypothetical protein /FUNCTION=Putative enzymes	80.6	67.8	316.8	33.8	3764	1.18879	0.841191	1	5768	9.37278	0.106692	0	5271	5161	3.93052	0.254419	0	0	0.419355	2.38462	0	0	4.67257	0.214015	0	0	0.498525	2.00592	0	0		0	175.3	74.2
PA0119_at	PA0119 /DEF=probable dicarboxylate transporter /FUNCTION=Transport of small molecules	53	97.8	115.8	148.8	1215	0.541922	1.84528	1	2255	0.778226	1.28497	1	633	4338	2.18491	0.457686	0	0	2.80755	0.356183	0	0	1.18405	0.84456	0	0	1.52147	0.657258	0	0		0	132.3	75.4
PA0120_at	PA0120 /DEF=probable transcriptional regulator /FUNCTION=Transcriptional regulators	56.2	28.7	40.5	145.8	4959	1.95819	0.510676	1	732	0.277778	3.6	1	4054	2043	0.720641	1.38765	0	0	2.59431	0.38546	0	0	1.41115	0.708642	0	0	5.08014	0.196845	0	0		0	93.15	42.45
PA0121_at	PA0121 /DEF=hypothetical protein /FUNCTION=Hypothetical, unclassified, unknown	41.4	37.7	107.5	48.7	3454	1.09814	0.910628	1	4812	2.20739	0.453023	1	4933	4643	2.59662	0.385116	0	0	1.17633	0.850103	0	0	2.85146	0.350698	0	0	1.29178	0.774127	0	0		0	78.1	39.55
PA0122_at	PA0122 /DEF=conserved hypothetical protein /FUNCTION=Hypothetical, unclassified, unknown	974.1	1088.8	485.1	313.5	2619	0.894655	1.11775	1	4172	1.54737	0.646259	1	4617	1507	0.497998	2.00804	0	0	0.321836	3.10718	0	0	0.445536	2.24449	0	0	0.287932	3.47305	0	0		0	399.3	1031.45
PA0123_at	PA0123 /DEF=probable transcriptional regulator /FUNCTION=Transcriptional regulators	34.9	103.4	178.3	120.9	642	0.337524	2.96275	1	4053	1.47477	0.678071	1	921	5382	5.10888	0.195738	0	0	3.46418	0.288668	0	0	1.72437	0.579921	0	0	1.16925	0.855252	0	0		0	149.6	69.15
PA0124_at	PA0124 /DEF=hypothetical protein /FUNCTION=Transcriptional regulators	162.6	93.5	246	57.4	4789	1.73904	0.575031	1	5422	4.28571	0.233333	0	207	3540	1.51292	0.660976	0	0	0.353014	2.83275	0	0	2.63102	0.380081	0	0	0.613904	1.62892	0	0		0	151.7	128.05
PA0125_at	PA0125 /DEF=hypothetical protein /FUNCTION=Hypothetical, unclassified, unknown	41.3	182.7	18.4	107.3	360	0.226054	4.42373	0	353	0.171482	5.83152	0	1725	1368	0.445521	2.24457	0	0	2.59806	0.384902	0	0	0.100712	9.92935	-1	-1	0.587302	1.7027	0	0		-11	62.85	112
PA0126_at	PA0126 /DEF=hypothetical protein /FUNCTION=Hypothetical, unclassified, unknown	267.1	154.3	167.7	163.8	4779	1.73104	0.577686	1	3027	1.02381	0.976744	1	5896	1845	0.627855	1.59273	0	0	0.613253	1.63065	0	0	1.08684	0.920095	0	0	1.06157	0.942002	0	0		0	165.75	210.7
PA0127_at	PA0127 /DEF=hypothetical protein /FUNCTION=Hypothetical, unclassified, unknown	77.4	76.5	229.6	44.9	3110	1.01176	0.988372	1	5527	5.11359	0.195557	0	1114	4833	2.96641	0.337108	0	0	0.580103	1.72383	0	0	3.00131	0.333188	0	0	0.586928	1.70379	0	0		0	137.25	76.95
PA0128_at	PA0128 /DEF=conserved hypothetical protein /FUNCTION=Hypothetical, unclassified, unknown	145.1	27.6	43.8	45.4	5697	5.25725	0.190214	0	2859	0.964758	1.03653	1	1346	955	0.301861	3.31279	0	0	0.312888	3.19604	0	0	1.58696	0.630137	0	0	1.64493	0.60793	0	0		0	44.6	86.35
PA0129_gabP_at	PA0129 /GENE=gabP /DEF=gamma-aminobutyrate permease /FUNCTION=Transport of small molecules	24.9	116.3	40.4	48.2	324	0.214101	4.67068	0	2458	0.838174	1.19307	1	4057	3716	1.62249	0.616337	0	0	1.93574	0.516598	0	0	0.347377	2.87871	0	0	0.414445	2.41286	0	0		0	44.3	70.6
PA0130_at	PA0130 /DEF=probable aldehyde dehydrogenase /FUNCTION=Putative enzymes	75.7	135.5	248.3	268	1260	0.558672	1.78996	1	2736	0.926493	1.07934	1	5064	4982	3.28005	0.304873	0	0	3.54029	0.282463	0	0	1.83247	0.545711	0	0	1.97786	0.505597	0	0		0	258.15	105.6
PA0131_at	PA0131 /DEF=hypothetical protein /FUNCTION=Hypothetical, unclassified, unknown	13.2	15.7	243.4	324.3	2387	0.840764	1.18939	1	2162	0.75054	1.33237	1	4250	5846	18.4394	0.0542317	1	1	24.5682	0.0407031	1	1	15.5032	0.0645029	1	1	20.6561	0.048412	1	1		44	283.85	14.45
PA0132_at	PA0132 /DEF=beta-alanine--pyruvate transaminase /FUNCTION=Amino acid biosynthesis and metabolism	45.3	33.5	317.3	297	4188	1.35224	0.739514	1	3159	1.06835	0.936023	1	2728	5555	7.00442	0.142767	1	0	6.55629	0.152525	0	0	9.47164	0.105578	1	1	8.86567	0.112795	1	1		23	307.15	39.4
PA0133_at	PA0133 /DEF=probable transcriptional regulator /FUNCTION=Transcriptional regulators	89.6	225	300.2	474.5	792	0.398222	2.51116	1	1806	0.632666	1.58061	1	3826	5009	3.35045	0.298468	0	0	5.29576	0.18883	0	0	1.33422	0.7495	0	0	2.10889	0.474183	0	0		0	387.35	157.3
PA0134_at	PA0134 /DEF=probable guanine deaminase /FUNCTION=Nucleotide biosynthesis and metabolism	16.9	175.9	144.3	178.3	55	0.0960773	10.4083	0	2353	0.80931	1.23562	1	1029	5648	8.53846	0.117117	1	1	10.5503	0.0947841	1	1	0.820352	1.21899	0	0	1.01364	0.98654	0	0		22	161.3	96.4
PA0135_at	PA0135 /DEF=hypothetical protein /FUNCTION=Hypothetical, unclassified, unknown	15.7	9.6	23.8	61.6	4660	1.63542	0.611465	1	1077	0.386364	2.58824	1	3302	3548	1.51592	0.659664	0	0	3.92357	0.25487	0	0	2.47917	0.403361	0	0	6.41667	0.155844	0	0		0	42.7	12.65
PA0136_at	PA0136 /DEF=probable ATP-binding component of ABC transporter /FUNCTION=Transport of small molecules	160.5	262.9	224.5	58.6	1444	0.610498	1.63801	1	5356	3.83106	0.261024	0	71	3336	1.39875	0.714922	0	0	0.365109	2.73891	0	0	0.853937	1.17105	0	0	0.222898	4.48635	0	0		0	141.55	211.7
PA0137_at	PA0137 /DEF=probable permease of ABC transporter /FUNCTION=Membrane proteins; Transport of small molecules	98.6	63.7	18.5	96.5	4562	1.54788	0.646045	1	423	0.19171	5.21622	0	2188	537	0.187627	5.32973	0	0	0.978702	1.02176	0	0	0.290424	3.44324	0	0	1.51491	0.660104	0	0		0	57.5	81.15
PA0138_at	PA0138 /DEF=probable permease of ABC transporter /FUNCTION=Membrane proteins; Transport of small molecules	51.5	33.9	107.2	146.8	4511	1.51917	0.658252	1	2092	0.730245	1.3694	1	5187	4231	2.08155	0.48041	0	0	2.85049	0.350817	0	0	3.16224	0.316231	0	0	4.33038	0.230926	0	0		0	127	42.7
PA0139_ahpC_at	PA0139 /GENE=ahpC /DEF=alkyl hydroperoxide reductase subunit C /FUNCTION=Adaptation, protection	3301.3	2623.1	3956.9	4897.5	3952	1.25855	0.794566	1	2347	0.807943	1.23771	1	4592	2987	1.19859	0.834315	0	0	1.48351	0.674079	0	0	1.50848	0.662918	0	0	1.86707	0.5356	0	0		0	4427.2	2962.2
PA0140_ahpF_at	PA0140 /GENE=ahpF /DEF=alkyl hydroperoxide reductase subunit F /FUNCTION=Adaptation, protection	200.4	122.5	202.4	45.2	4661	1.63592	0.611277	1	5441	4.47788	0.22332	0	2825	2619	1.00998	0.990119	0	0	0.225549	4.43363	0	0	1.65224	0.605237	0	0	0.36898	2.71018	0	0		0	123.8	161.45
PA0141_at	PA0141 /DEF=conserved hypothetical protein /FUNCTION=Hypothetical, unclassified, unknown	587	330.1	329	423.9	4827	1.77825	0.562351	1	2244	0.776126	1.28845	1	5750	1689	0.560477	1.78419	0	0	0.722147	1.38476	0	0	0.996668	1.00334	0	0	1.28416	0.778721	0	0		0	376.45	458.55
PA0142_at	PA0142 /DEF=hypothetical protein /FUNCTION=Putative enzymes	24	15.6	59.8	77.3	4542	1.53846	0.65	1	2232	0.773609	1.29264	1	1775	4585	2.49167	0.401338	0	0	3.22083	0.310479	0	0	3.83333	0.26087	0	0	4.95513	0.201811	0	0		0	68.55	19.8
PA0143_at	PA0143 /DEF=probable nucleoside hydrolase /FUNCTION=Nucleotide biosynthesis and metabolism	268.7	197.7	84.4	231	4209	1.35913	0.735765	1	1013	0.365368	2.73697	1	5695	1007	0.314105	3.18365	0	0	0.859695	1.1632	0	0	0.426909	2.34242	0	0	1.16844	0.855844	0	0		0	157.7	233.2
PA0144_at	PA0144 /DEF=hypothetical protein /FUNCTION=Hypothetical, unclassified, unknown	9.6	38.8	12	8.5	420	0.247423	4.04167	0	3957	1.41176	0.708333	1	1507	3077	1.25	0.8	0	0	0.885417	1.12941	0	0	0.309278	3.23333	0	0	0.219072	4.56471	0	0		0	10.25	24.2
PA0145_i_at	PA0145 /DEF=hypothetical protein /FUNCTION=Hypothetical, unclassified, unknown	180.6	156.4	27.2	31.3	3650	1.15473	0.866002	1	2545	0.86901	1.15074	1	2800	421	0.150609	6.63971	0	0	0.173311	5.76997	0	0	0.173913	5.75	0	0	0.200128	4.99681	0	0		0	29.25	168.5
PA0146_at	PA0146 /DEF=conserved hypothetical protein /FUNCTION=Hypothetical, unclassified, unknown	37.4	174.3	280.7	191.1	326	0.214573	4.66043	0	4044	1.46886	0.680798	1	5410	5588	7.50535	0.133238	1	0	5.10963	0.195709	0	0	1.61044	0.620948	0	0	1.09639	0.912088	0	0		1	235.9	105.85
PA0147_at	PA0147 /DEF=probable oxidoreductase /FUNCTION=Putative enzymes	103.3	103.2	119.6	165.1	3062	1.00097	0.999032	1	2073	0.724409	1.38043	1	1545	2894	1.15779	0.863712	0	0	1.59826	0.625681	0	0	1.15891	0.862876	0	0	1.59981	0.625076	0	0		0	142.35	103.25
PA0148_at	PA0148 /DEF=probable adenosine deaminase /FUNCTION=Nucleotide biosynthesis and metabolism	98	43.5	23.5	15.1	5131	2.25287	0.443878	1	4183	1.55629	0.642553	1	5334	719	0.239796	4.17021	0	0	0.154082	6.49007	0	0	0.54023	1.85106	0	0	0.347126	2.88079	0	0		0	19.3	70.75
PA0149_at	PA0149 /DEF=probable sigma-70 factor, ECF subfamily /FUNCTION=Transcriptional regulators	110.8	66.4	25.6	176.5	4701	1.66867	0.599278	1	254	0.145042	6.89453	0	5007	693	0.231047	4.32812	0	0	1.59296	0.627762	0	0	0.385542	2.59375	0	0	2.65813	0.376204	0	0		0	101.05	88.6
PA0150_at	PA0150 /DEF=probable transmembrane sensor /FUNCTION=Membrane proteins; Transcriptional regulators	115.1	91.2	25.9	67.4	3962	1.26206	0.792354	1	1072	0.384273	2.60232	1	945	667	0.225022	4.44402	0	0	0.585578	1.70772	0	0	0.283991	3.52124	0	0	0.739035	1.35312	0	0		0	46.65	103.15
PA0151_at	PA0151 /DEF=probable TonB-dependent receptor /FUNCTION=Transport of small molecules	95	179.2	106.3	206.7	1175	0.530134	1.88632	1	1445	0.514272	1.9445	1	4684	2825	1.11895	0.893697	0	0	2.17579	0.459603	0	0	0.593192	1.68579	0	0	1.15346	0.866957	0	0		0	156.5	137.1
PA0152_pcaQ_at	PA0152 /GENE=pcaQ /DEF=transcriptional regulator PcaQ /FUNCTION=Carbon compound catabolism; Transcriptional regulators	12.1	91.1	216.2	188.9	120	0.132821	7.52893	0	3369	1.14452	0.873728	1	193	5836	17.8678	0.0559667	1	1	15.6116	0.0640551	1	1	2.37322	0.421369	0	0	2.07355	0.482266	0	0		22	202.55	51.6
PA0153_pcaH_at	PA0153 /GENE=pcaH /DEF=protocatechuate 3,4-dioxygenase, beta subunit /FUNCTION=Carbon compound catabolism	138.3	127.8	266.3	392.8	3394	1.08216	0.924078	1	1941	0.677953	1.47503	1	2541	4060	1.92552	0.519339	0	0	2.8402	0.352088	0	0	2.08372	0.47991	0	0	3.07355	0.325356	0	0		0	329.55	133.05
PA0154_pcaG_at	PA0154 /GENE=pcaG /DEF=protocatechuate 3,4-dioxygenase, alpha subunit /FUNCTION=Carbon compound catabolism	185	202.3	300.8	397.7	2713	0.914483	1.09351	1	2184	0.756349	1.32214	1	2636	3720	1.62595	0.615027	0	0	2.14973	0.465175	0	0	1.4869	0.67254	0	0	1.96589	0.508675	0	0		0	349.25	193.65
PA0155_pcaR_at	PA0155 /GENE=pcaR /DEF=transcriptional regulator PcaR /FUNCTION=Carbon compound catabolism; Transcriptional regulators	99	130.6	49.5	177.2	2028	0.75804	1.31919	1	739	0.279345	3.5798	1	5303	1515	0.5	2	0	0	1.7899	0.558691	0	0	0.37902	2.63838	0	0	1.35681	0.73702	0	0		0	113.35	114.8
PA0156_at	PA0156 /DEF=probable RND efflux membrane fusion protein precursor /FUNCTION=Transport of small molecules	161.7	85.3	33.2	172.2	4910	1.89566	0.52752	1	424	0.192799	5.18675	0	3434	593	0.205318	4.87048	0	0	1.06494	0.939024	0	0	0.389215	2.56928	0	0	2.01876	0.495354	0	0		0	102.7	123.5
PA0157_at	PA0157 /DEF=probable RND efflux membrane fusion protein precursor /FUNCTION=Transport of small molecules	185.4	98.3	18.6	18.9	4899	1.88606	0.530205	1	2905	0.984127	1.01613	1	4201	236	0.100324	9.96774	-1	-1	0.101942	9.80952	-1	-1	0.189217	5.28495	0	0	0.192269	5.20106	0	0		-22	18.75	141.85
PA0158_at	PA0158 /DEF=probable RND efflux transporter /FUNCTION=Membrane proteins; Transport of small molecules	30.6	24.6	13.5	157.2	3916	1.2439	0.803922	1	53	0.0858779	11.6444	0	3610	1354	0.441176	2.26667	0	0	5.13725	0.194656	0	0	0.54878	1.82222	0	0	6.39024	0.156489	0	0		0	85.35	27.6
PA0159_at	PA0159 /DEF=probable transcriptional regulator /FUNCTION=Transcriptional regulators	93.6	128.4	18.9	140.3	1908	0.728972	1.37179	1	210	0.134711	7.42328	0	5667	583	0.201923	4.95238	0	0	1.49893	0.667142	0	0	0.147196	6.79365	0	0	1.09268	0.915182	0	0		0	79.6	111
PA0160_at	PA0160 /DEF=hypothetical protein /FUNCTION=Hypothetical, unclassified, unknown	96.7	17.2	18.6	5.8	5725	5.62209	0.17787	0	5233	3.2069	0.311828	1	4384	557	0.192347	5.19892	0	0	0.0599793	16.6724	-1	-1	1.0814	0.924731	0	0	0.337209	2.96552	0	0		-11	12.2	56.95
PA0161_at	PA0161 /DEF=hypothetical protein /FUNCTION=Hypothetical, unclassified, unknown	116.4	99.1	119.5	142.7	3716	1.17457	0.851375	1	2452	0.837421	1.19414	1	3544	2651	1.02663	0.974059	0	0	1.22595	0.815697	0	0	1.20585	0.829289	0	0	1.43996	0.694464	0	0		0	131.1	107.75
PA0162_at	PA0162 /DEF=probable porin /FUNCTION=Membrane proteins; Transport of small molecules	175.3	177.2	219.6	150.3	3022	0.989278	1.01084	1	4033	1.46108	0.684426	1	4877	3085	1.25271	0.79827	0	0	0.857387	1.16633	0	0	1.23928	0.806922	0	0	0.848194	1.17898	0	0		0	184.95	176.25
PA0163_at	PA0163 /DEF=probable transcriptional regulator /FUNCTION=Transcriptional regulators	63.3	31.5	244.5	155.4	4981	2.00952	0.49763	1	4212	1.57336	0.635583	1	4017	5142	3.86256	0.258896	0	0	2.45498	0.407336	0	0	7.7619	0.128834	1	0	4.93333	0.202703	0	0		1	199.95	47.4
PA0164_at	PA0164 /DEF=probable gamma-glutamyltranspeptidase /FUNCTION=Amino acid biosynthesis and metabolism	57.8	9.7	30	17.2	5741	5.95876	0.16782	0	4420	1.74419	0.573333	1	3261	1585	0.519031	1.92667	0	0	0.297578	3.36047	0	0	3.09278	0.323333	0	0	1.7732	0.563953	0	0		0	23.6	33.75
PA0165_at	PA0165 /DEF=hypothetical protein /FUNCTION=Hypothetical, unclassified, unknown	95.7	260.1	43	210.1	717	0.367935	2.71787	1	463	0.204664	4.88605	0	3731	1382	0.449321	2.22558	0	0	2.1954	0.455497	0	0	0.165321	6.04884	0	0	0.807766	1.23798	0	0		0	126.55	177.9
PA0166_at	PA0166 /DEF=probable transporter /FUNCTION=Membrane proteins; Transport of small molecules	10.3	25.8	18.6	18.3	794	0.399225	2.50485	1	2999	1.01639	0.983871	1	4963	3931	1.80583	0.553763	0	0	1.7767	0.562842	0	0	0.72093	1.3871	0	0	0.709302	1.40984	0	0		0	18.45	18.05
PA0167_at	PA0167 /DEF=probable transcriptional regulator /FUNCTION=Transcriptional regulators	159.9	136.8	101.2	89.2	3699	1.16886	0.855535	1	3338	1.13453	0.881423	1	5385	1853	0.632896	1.58004	0	0	0.557849	1.7926	0	0	0.739766	1.35178	0	0	0.652047	1.53363	0	0		0	95.2	148.35
PA0168_at	PA0168 /DEF=conserved hypothetical protein /FUNCTION=Hypothetical, unclassified, unknown	13.6	139.4	182	212.7	61	0.097561	10.25	0	2507	0.855665	1.16868	1	4100	5774	13.3824	0.0747253	1	1	15.6397	0.0639398	1	1	1.3056	0.765934	0	0	1.52582	0.655383	0	0		22	197.35	76.5
PA0169_at	PA0169 /DEF=hypothetical protein /FUNCTION=Hypothetical, unclassified, unknown	113	223.8	38.2	62.3	1085	0.504915	1.98053	1	1744	0.613162	1.63089	1	5602	1086	0.338053	2.95812	0	0	0.551327	1.8138	0	0	0.170688	5.85864	0	0	0.278374	3.5923	0	0		0	50.25	168.4
PA0170_at	PA0170 /DEF=hypothetical protein /FUNCTION=Hypothetical, unclassified, unknown	221.1	261	32.5	53.4	2414	0.847126	1.18046	1	1727	0.608614	1.64308	1	3879	407	0.146992	6.80308	0	0	0.24152	4.14045	0	0	0.124521	8.03077	-1	-1	0.204598	4.88764	0	0		-11	42.95	241.05
PA0171_at	PA0171 /DEF=hypothetical protein /FUNCTION=Hypothetical, unclassified, unknown	237.1	263	21.5	152.1	2668	0.901521	1.10924	1	235	0.141354	7.07442	0	4650	201	0.090679	11.0279	-1	-1	0.641501	1.55884	0	0	0.081749	12.2326	-1	-1	0.578327	1.72913	0	0		-22	86.8	250.05
PA0172_at	PA0172 /DEF=hypothetical protein /FUNCTION=Hypothetical, unclassified, unknown	92.1	264.6	139.6	138	671	0.348073	2.87296	1	2985	1.01159	0.988539	1	4931	3547	1.51574	0.659742	0	0	1.49837	0.667391	0	0	0.527589	1.89542	0	0	0.521542	1.91739	0	0		0	138.8	178.35
PA0173_at	PA0173 /DEF=probable methylesterase /FUNCTION=Adaptation, protection; Chemotaxis	15.6	16.9	28.1	65.2	2753	0.923077	1.08333	1	1193	0.430982	2.32028	1	4162	3923	1.80128	0.55516	0	0	4.17949	0.239264	0	0	1.66272	0.601423	0	0	3.85799	0.259202	0	0		0	46.65	16.25
PA0174_at	PA0174 /DEF=conserved hypothetical protein /FUNCTION=Hypothetical, unclassified, unknown	110.9	115.6	194.3	44.1	2909	0.959343	1.04238	1	5436	4.4059	0.226969	0	4737	3862	1.75203	0.570767	0	0	0.397656	2.51474	0	0	1.6808	0.594956	0	0	0.381488	2.62132	0	0		0	119.2	113.25
PA0175_at	PA0175 /DEF=probable chemotaxis protein methyltransferase /FUNCTION=Adaptation, protection; Chemotaxis; Transcriptional regulators	145	115	250.1	200.5	3960	1.26087	0.793103	1	3617	1.24738	0.801679	1	1217	3833	1.72483	0.579768	0	0	1.38276	0.723192	0	0	2.17478	0.459816	0	0	1.74348	0.573566	0	0		0	225.3	130
PA0176_at	PA0176 /DEF=probable chemotaxis transducer /FUNCTION=Adaptation, protection; Chemotaxis	401.1	463.5	705.5	854.6	2491	0.865372	1.15557	1	2411	0.825532	1.21134	1	4383	3876	1.75891	0.568533	0	0	2.13064	0.469342	0	0	1.52211	0.656981	0	0	1.8438	0.542359	0	0		0	780.05	432.3
PA0177_at	PA0177 /DEF=probable purine-binding chemotaxis protein /FUNCTION=Adaptation, protection; Chemotaxis	55.3	32.4	192.9	165.2	4752	1.70679	0.585895	1	3414	1.16768	0.856402	1	1041	5053	3.48825	0.286677	0	0	2.98734	0.334746	0	0	5.9537	0.167963	0	0	5.09877	0.196126	0	0		0	179.05	43.85
PA0178_at	PA0178 /DEF=probable two-component sensor /FUNCTION=Adaptation, protection; Chemotaxis; Two-component regulatory systems	166.7	268.4	400.4	150.8	1478	0.621088	1.61008	1	5036	2.65517	0.376623	1	2515	4515	2.40192	0.416334	0	0	0.904619	1.10544	0	0	1.4918	0.67033	0	0	0.561848	1.77984	0	0		0	275.6	217.55
PA0179_at	PA0179 /DEF=probable two-component response regulator /FUNCTION=Adaptation, protection; Chemotaxis; Two-component regulatory systems	438.4	427.9	1156.2	1076.5	3170	1.02454	0.976049	1	3174	1.07404	0.931067	1	4540	4663	2.63732	0.379173	0	0	2.45552	0.407246	0	0	2.70203	0.370092	0	0	2.51577	0.397492	0	0		0	1116.35	433.15
PA0180_at	PA0180 /DEF=probable chemotaxis transducer /FUNCTION=Adaptation, protection; Chemotaxis	214.7	169.9	291.2	422	3968	1.26368	0.791337	1	1973	0.690047	1.44918	1	1745	3270	1.35631	0.737294	0	0	1.96553	0.508768	0	0	1.71395	0.583448	0	0	2.48381	0.402607	0	0		0	356.6	192.3
PA0181_at	PA0181 /DEF=probable transcriptional regulator /FUNCTION=Transcriptional regulators	11.9	141.4	17.1	32	31	0.0841584	11.8824	0	1510	0.534375	1.87135	1	1997	3406	1.43697	0.695906	0	0	2.68908	0.371875	0	0	0.120934	8.26901	-1	-1	0.226308	4.41875	0	0		-11	24.55	76.65
PA0182_at	PA0182 /DEF=probable short-chain dehydrogenase /FUNCTION=Putative enzymes	75.6	56.2	115	135.2	4169	1.3452	0.743386	1	2493	0.850592	1.17565	1	562	3558	1.52116	0.657391	0	0	1.78836	0.559172	0	0	2.04626	0.488696	0	0	2.40569	0.41568	0	0		0	125.1	65.9
PA0183_atsA_at	PA0183 /GENE=atsA /DEF=arylsulfatase /FUNCTION=Carbon compound catabolism; Central intermediary metabolism	191.1	161.1	221.8	87.7	3756	1.18622	0.843014	1	4983	2.52908	0.395401	1	3427	2906	1.16065	0.861587	0	0	0.458922	2.17902	0	0	1.37678	0.72633	0	0	0.544382	1.83694	0	0		0	154.75	176.1
PA0184_at	PA0184 /DEF=probable ATP-binding component of ABC transporter /FUNCTION=Transport of small molecules	30.4	37.2	38.9	32.1	2285	0.817204	1.22368	1	3530	1.21184	0.825193	1	2932	3122	1.27961	0.781491	0	0	1.05592	0.94704	0	0	1.0457	0.956298	0	0	0.862903	1.15888	0	0		0	35.5	33.8
PA0185_at	PA0185 /DEF=probable permease of ABC transporter /FUNCTION=Membrane proteins; Transport of small molecules	352.1	107.4	250.4	394.8	5464	3.2784	0.305027	0	1812	0.634245	1.57668	1	1759	2023	0.711162	1.40615	0	0	1.12127	0.891844	0	0	2.33147	0.428914	0	0	3.67598	0.272036	0	0		0	322.6	229.75
PA0186_at	PA0186 /DEF=probable binding protein component of ABC transporter /FUNCTION=Transport of small molecules	64.5	7.9	52	14	5821	8.16456	0.122481	0	5333	3.71429	0.269231	1	815	2219	0.806202	1.24038	0	0	0.217054	4.60714	0	0	6.58228	0.151923	0	0	1.77215	0.564286	0	0		0	33	36.2
PA0187_at	PA0187 /DEF=hypothetical protein /FUNCTION=Hypothetical, unclassified, unknown	197.5	211	193.2	191.8	2810	0.936019	1.06835	1	2970	1.0073	0.992754	1	180	2541	0.978228	1.02226	0	0	0.971139	1.02972	0	0	0.91564	1.09213	0	0	0.909005	1.1001	0	0		0	192.5	204.25
PA0188_at	PA0188 /DEF=hypothetical protein /FUNCTION=Hypothetical, unclassified, unknown; Membrane proteins	33.3	72.8	334.5	239.3	953	0.457418	2.18619	1	3930	1.39783	0.715396	1	5815	5691	10.045	0.0995516	1	1	7.18619	0.139156	1	0	4.59478	0.217638	0	0	3.28709	0.304221	0	0		12	286.9	53.05
PA0189_at	PA0189 /DEF=probable porin /FUNCTION=Membrane proteins; Transport of small molecules	106.1	31.8	111	63.3	5474	3.33648	0.299717	0	4429	1.75355	0.57027	1	292	2691	1.04618	0.955856	0	0	0.596607	1.67615	0	0	3.49057	0.286486	0	0	1.99057	0.50237	0	0		0	87.15	68.95
PA0190_at	PA0190 /DEF=probable acid phosphatase /FUNCTION=Putative enzymes	21.6	19.5	77.1	52.1	3497	1.10769	0.902778	1	4062	1.47985	0.675746	1	304	5083	3.56944	0.280156	0	0	2.41204	0.414587	0	0	3.95385	0.252918	0	0	2.67179	0.37428	0	0		0	64.6	20.55
PA0191_at	PA0191 /DEF=probable transcriptional regulator /FUNCTION=Transcriptional regulators	33.8	25.7	22.7	87.9	4095	1.31518	0.760355	1	664	0.258248	3.87225	1	4862	1941	0.671598	1.48899	0	0	2.60059	0.384528	0	0	0.883268	1.13216	0	0	3.42023	0.292378	0	0		0	55.3	29.75
PA0192_at	PA0192 /DEF=probable TonB-dependent receptor /FUNCTION=Membrane proteins; Transport of small molecules	40.6	138.6	38.9	32.6	538	0.292929	3.41379	0	3478	1.19325	0.838046	1	529	2502	0.958128	1.0437	0	0	0.802956	1.2454	0	0	0.280664	3.56298	0	0	0.235209	4.25153	0	0		0	35.75	89.6
PA0193_at	PA0193 /DEF=hypothetical protein /FUNCTION=Hypothetical, unclassified, unknown; Putative enzymes	129.9	121.8	28.2	51.8	3338	1.0665	0.937644	1	1537	0.544402	1.83688	1	230	632	0.21709	4.60638	0	0	0.398768	2.50772	0	0	0.231527	4.31915	0	0	0.425287	2.35135	0	0		0	40	125.85
PA0194_at	PA0194 /DEF=hypothetical protein /FUNCTION=Hypothetical, unclassified, unknown; Putative enzymes	184.1	256.8	688.3	265.3	1856	0.7169	1.39489	1	5012	2.59442	0.385442	1	1341	5115	3.73873	0.267471	0	0	1.44106	0.693931	0	0	2.6803	0.373093	0	0	1.0331	0.967961	0	0		0	476.8	220.45
PA0195_pntA_at	PA0195 /GENE=pntA /DEF=still frameshift pyridine nucleotide transhydrogenase alpha subunit /FUNCTION=Energy metabolism; Transport of small molecules	267	294.5	26.9	36.1	2690	0.906621	1.103	1	2142	0.745152	1.34201	1	2257	238	0.100749	9.92565	-1	-1	0.135206	7.39612	-1	0	0.0913413	10.948	-1	-1	0.122581	8.15789	-1	-1		-34	31.5	280.75
PA0196_pntB_at	PA0196 /GENE=pntB /DEF=pyridine nucleotide transhydrogenase, beta subunit /FUNCTION=Energy metabolism; Transport of small molecules	213	171.1	197.1	110.7	3920	1.24489	0.803286	1	4468	1.78049	0.561644	1	2616	2441	0.925352	1.08067	0	0	0.519718	1.92412	0	0	1.15196	0.868087	0	0	0.64699	1.54562	0	0		0	153.9	192.05
PA0197_at	PA0197 /DEF=hypothetical protein /FUNCTION=Transport of small molecules	133.7	107.3	317.6	201.2	3922	1.24604	0.802543	1	4225	1.57853	0.633501	1	344	4496	2.37547	0.42097	0	0	1.50486	0.664513	0	0	2.95993	0.337846	0	0	1.87512	0.5333	0	0		0	259.4	120.5
PA0198_exbB1_at	PA0198 /GENE=exbB1 /DEF=transport protein ExbB /FUNCTION=Transport of small molecules	117.8	130	124.4	150.9	2689	0.906154	1.10357	1	2409	0.824387	1.21302	1	221	2710	1.05603	0.946945	0	0	1.28098	0.780649	0	0	0.956923	1.04502	0	0	1.16077	0.861498	0	0		0	137.65	123.9
PA0199_exbD1_at	PA0199 /GENE=exbD1 /DEF=transport protein ExbD /FUNCTION=Transport of small molecules	62.9	25.8	25.9	156	5221	2.43798	0.410175	1	330	0.166026	6.02317	0	5741	1281	0.411765	2.42857	0	0	2.48013	0.403205	0	0	1.00388	0.996139	0	0	6.04651	0.165385	0	0		0	90.95	44.35
PA0200_i_at	PA0200 /DEF=hypothetical protein /FUNCTION=Hypothetical, unclassified, unknown	299.9	231.6	19.1	50.8	4051	1.29491	0.772257	1	1043	0.375984	2.65969	1	1785	118	0.0636879	15.7016	-1	-1	0.16939	5.90354	0	0	0.0824698	12.1257	-1	-1	0.219344	4.55906	0	0		-22	34.95	265.75
PA0201_at	PA0201 /DEF=hypothetical protein /FUNCTION=Hypothetical, unclassified, unknown	139.5	110.9	22.8	24	3950	1.25789	0.794982	1	2810	0.95	1.05263	1	3526	456	0.163441	6.11842	0	0	0.172043	5.8125	0	0	0.205591	4.86404	0	0	0.216411	4.62083	0	0		0	23.4	125.2
PA0202_at	PA0202 /DEF=probable amidase /FUNCTION=Putative enzymes	50.9	24.8	98.8	33.7	5017	2.05242	0.48723	1	5144	2.93175	0.341093	1	5600	4078	1.94106	0.515182	0	0	0.662083	1.51039	0	0	3.98387	0.251012	0	0	1.35887	0.735905	0	0		0	66.25	37.85
PA0203_at	PA0203 /DEF=probable binding protein component of ABC transporter /FUNCTION=Transport of small molecules	7.4	21.7	113.4	47	652	0.341014	2.93243	1	4929	2.41277	0.414462	1	2888	5806	15.3243	0.0652557	1	1	6.35135	0.157447	0	0	5.22581	0.191358	0	0	2.1659	0.461702	0	0		11	80.2	14.55
PA0204_at	PA0204 /DEF=probable permease of ABC transporter /FUNCTION=Membrane proteins; Transport of small molecules	68.7	24.8	81.9	65.6	5332	2.77016	0.36099	1	3621	1.24848	0.800977	1	456	2971	1.19214	0.838828	0	0	0.954876	1.04726	0	0	3.30242	0.302808	0	0	2.64516	0.378049	0	0		0	73.75	46.75
PA0205_at	PA0205 /DEF=probable permease of ABC transporter /FUNCTION=Membrane proteins; Transport of small molecules	19.5	38.4	40.6	32.5	1098	0.507812	1.96923	1	3625	1.24923	0.800493	1	2042	4232	2.08205	0.480296	0	0	1.66667	0.6	0	0	1.05729	0.945813	0	0	0.846354	1.18154	0	0		0	36.55	28.95
PA0206_at	PA0206 /DEF=probable ATP-binding component of ABC transporter /FUNCTION=Transport of small molecules	63	81	87.2	50	2099	0.777778	1.28571	1	4419	1.744	0.573394	1	579	3305	1.38413	0.722477	0	0	0.793651	1.26	0	0	1.07654	0.928899	0	0	0.617284	1.62	0	0		0	68.6	72
PA0207_at	PA0207 /DEF=probable transcriptional regulator /FUNCTION=Transcriptional regulators	368.6	279.3	488.5	380.3	4104	1.31973	0.757732	1	3718	1.28451	0.778506	1	1310	3210	1.32528	0.754555	0	0	1.03174	0.969235	0	0	1.74902	0.57175	0	0	1.36162	0.73442	0	0		0	434.4	323.95
PA0208_mdcA_at	PA0208 /GENE=mdcA /DEF=malonate decarboxylase alpha subunit /FUNCTION=Carbon compound catabolism	10.7	86.6	364.1	112.3	100	0.123557	8.09346	0	5244	3.24221	0.308432	1	4534	5884	34.028	0.0293875	1	1	10.4953	0.0952805	1	1	4.20439	0.237847	0	0	1.29677	0.771149	0	0		22	238.2	48.65
PA0209_at	PA0209 /DEF=conserved hypothetical protein /FUNCTION=Putative enzymes	70.6	65.8	219.2	194	3364	1.07295	0.932011	1	3332	1.1299	0.885036	1	1106	4896	3.10482	0.32208	0	0	2.74788	0.363918	0	0	3.33131	0.300182	0	0	2.94833	0.339175	0	0		0	206.6	68.2
PA0210_mdcC_at	PA0210 /GENE=mdcC /DEF=malonate decarboxylase delta subunit /FUNCTION=Carbon compound catabolism	9.9	103.5	129.1	95.7	52	0.0956522	10.4545	0	3845	1.34901	0.741286	1	5613	5768	13.0404	0.0766847	1	1	9.66667	0.103448	1	1	1.24734	0.801704	0	0	0.924638	1.0815	0	0		22	112.4	56.7
PA0211_mdcD_at	PA0211 /GENE=mdcD /DEF=malonate decarboxylase beta subunit /FUNCTION=Carbon compound catabolism	113.3	15.6	237.3	141.6	5798	7.26282	0.137688	0	4346	1.67585	0.596713	1	2858	4245	2.09444	0.477455	0	0	1.24978	0.800141	0	0	15.2115	0.0657396	1	1	9.07692	0.110169	1	1		22	189.45	64.45
PA0212_mdcE_at	PA0212 /GENE=mdcE /DEF=malonate decarboxylase gamma subunit /FUNCTION=Carbon compound catabolism	42.3	29.8	52.4	217.2	4344	1.41946	0.704492	1	610	0.241252	4.14504	1	4697	3051	1.23877	0.807252	0	0	5.13475	0.194751	0	0	1.75839	0.568702	0	0	7.28859	0.137201	1	0		1	134.8	36.05
PA0213_at	PA0213 /DEF=hypothetical protein /FUNCTION=Carbon compound catabolism	24.8	46.4	51.4	23.1	1189	0.534483	1.87097	1	4825	2.22511	0.449416	1	1255	4217	2.07258	0.48249	0	0	0.931452	1.07359	0	0	1.10776	0.902724	0	0	0.497845	2.00866	0	0		0	37.25	35.6
PA0214_at	PA0214 /DEF=probable acyl transferase /FUNCTION=Carbon compound catabolism	33.2	46.4	25.2	37.4	1845	0.715517	1.39759	1	1925	0.673797	1.48413	1	2438	2119	0.759036	1.31746	0	0	1.12651	0.887701	0	0	0.543103	1.84127	0	0	0.806034	1.24064	0	0		0	31.3	39.8
PA0215_at	PA0215 /DEF=probable transporter /FUNCTION=Membrane proteins; Transport of small molecules	85.2	74.7	69.9	183.2	3608	1.14056	0.876761	1	1065	0.38155	2.62089	1	3919	2251	0.820423	1.21888	0	0	2.15023	0.465066	0	0	0.935743	1.06867	0	0	2.45248	0.407751	0	0		0	126.55	79.95
PA0216_at	PA0216 /DEF=probable transporter /FUNCTION=Membrane proteins; Transport of small molecules	30.4	95.3	199.9	99.6	602	0.318993	3.13487	1	4671	2.00703	0.498249	1	4344	5514	6.57566	0.152076	0	0	3.27632	0.305221	0	0	2.09759	0.476738	0	0	1.04512	0.956827	0	0		0	149.75	62.85
PA0217_at	PA0217 /DEF=probable transcriptional regulator /FUNCTION=Transcriptional regulators	91.4	79	19.5	31	3654	1.15696	0.864333	1	1794	0.629032	1.58974	1	4637	619	0.213348	4.68718	0	0	0.339168	2.94839	0	0	0.246835	4.05128	0	0	0.392405	2.54839	0	0		0	25.25	85.2
PA0218_at	PA0218 /DEF=probable transcriptional regulator /FUNCTION=Transcriptional regulators	27	40.5	92.4	78.9	1659	0.666667	1.5	1	3422	1.1711	0.853896	1	1325	5034	3.42222	0.292208	0	0	2.92222	0.342205	0	0	2.28148	0.438312	0	0	1.94815	0.513308	0	0		0	85.65	33.75
PA0219_at	PA0219 /DEF=probable aldehyde dehydrogenase /FUNCTION=Putative enzymes	22.7	18.6	122.4	77.7	3853	1.22043	0.819383	1	4216	1.57529	0.634804	1	463	5413	5.39207	0.185458	0	0	3.42291	0.292149	0	0	6.58065	0.151961	0	0	4.17742	0.239382	0	0		0	100.05	20.65
PA0220_at	PA0220 /DEF=probable amino acid permease /FUNCTION=Transport of small molecules	36.8	25.2	34.9	175.7	4427	1.46032	0.684783	1	441	0.198634	5.03438	0	608	2483	0.94837	1.05444	0	0	4.77446	0.209448	0	0	1.38492	0.722063	0	0	6.97222	0.143426	0	0		0	105.3	31
PA0221_at	PA0221 /DEF=probable aminotransferase /FUNCTION=Putative enzymes	155.7	58.1	42.5	105.6	5306	2.67986	0.373154	1	1129	0.402462	2.48471	1	60	847	0.272961	3.66353	0	0	0.678227	1.47443	0	0	0.731497	1.36706	0	0	1.81756	0.550189	0	0		0	74.05	106.9
PA0222_at	PA0222 /DEF=hypothetical protein /FUNCTION=Hypothetical, unclassified, unknown	27.1	37.4	15.6	117.7	1890	0.724599	1.38007	1	203	0.13254	7.54487	0	2237	1721	0.575646	1.73718	0	0	4.34317	0.230246	0	0	0.417112	2.39744	0	0	3.14706	0.317757	0	0		0	66.65	32.25
PA0223_at	PA0223 /DEF=probable dihydrodipicolinate synthetase /FUNCTION=Amino acid biosynthesis and metabolism; Cell wall / LPS / capsule	56.2	76.9	38.4	40.2	1917	0.730819	1.36833	1	2827	0.955224	1.04688	1	1605	1962	0.683274	1.46354	0	0	0.715302	1.39801	0	0	0.49935	2.0026	0	0	0.522757	1.91294	0	0		0											4917(Median + 1/3)	1.89876	2.1315			4917(Median + 1/3)
PA0224_at	PA0224 /DEF=probable aldolase /FUNCTION=Putative enzymes	85.8	148	50.4	101.7	1328	0.57973	1.72494	1	1394	0.495575	2.01786	1	683	1754	0.587413	1.70238	0	0	1.18531	0.843658	0	0	0.340541	2.93651	0	0	0.687162	1.45526	0	0		0											983					983
PA0225_at	PA0225 /DEF=probable transcriptional regulator /FUNCTION=Transcriptional regulators	94.2	132.4	257.3	32.3	1824	0.71148	1.40552	1	5713	7.96594	0.125534	0	3417	4718	2.73142	0.36611	0	0	0.342887	2.91641	0	0	1.94335	0.514574	0	0	0.243958	4.09907	0	0		0										Sigma	-4	#REF!	#REF!			-4
PA0226_at	PA0226 /DEF=probable CoA transferase, subunit A /FUNCTION=Carbon compound catabolism	204.6	57	337.9	572.1	5520	3.58947	0.278592	0	1666	0.590631	1.6931	1	5778	3748	1.65152	0.605505	0	0	2.79619	0.35763	0	0	5.92807	0.168689	0	0	10.0368	0.0996329	1	1		11											-3	#REF!	#REF!			-3
PA0227_at	PA0227 /DEF=probable CoA transferase, subunit B /FUNCTION=Carbon compound catabolism	77.4	98.9	415.8	528.9	2121	0.782609	1.27778	1	2273	0.78616	1.27201	1	5872	5410	5.37209	0.186147	0	0	6.83333	0.146341	0	0	4.20425	0.237855	0	0	5.34783	0.186992	0	0		0											-2	#REF!	#REF!			-2
PA0228_pcaF_at	PA0228 /GENE=pcaF /DEF=beta-ketoadipyl CoA thiolase PcaF /FUNCTION=Carbon compound catabolism; Fatty acid and phospholipid metabolism	18.4	88.4	155.5	200.7	311	0.208145	4.80435	0	2239	0.774788	1.29068	1	5542	5647	8.45109	0.118328	1	1	10.9076	0.0916791	1	1	1.75905	0.568489	0	0	2.27036	0.440458	0	0		22											-1	0.469154	0.526659			-1
PA0229_pcaT_at	PA0229 /GENE=pcaT /DEF=dicarboxylic acid transporter PcaT /FUNCTION=Membrane proteins; Transport of small molecules	11.9	45.4	91.6	119.9	458	0.262115	3.81513	0	2204	0.76397	1.30895	1	4813	5603	7.69748	0.129913	1	0	10.0756	0.0992494	1	1	2.01762	0.495633	0	0	2.64097	0.378649	0	0		12											0	#REF!	#REF!			0
PA0230_pcaB_at	PA0230 /GENE=pcaB /DEF=3-carboxy-cis,cis-muconate cycloisomerase /FUNCTION=Carbon compound catabolism	132.5	10.3	227.6	227.5	5872	12.8641	0.0777358	0	2952	1.00044	0.999561	1	3602	3828	1.71774	0.582162	0	0	1.71698	0.582418	0	0	22.0971	0.0452548	1	1	22.0874	0.0452747	1	1		22											1	#REF!	#REF!			1
PA0231_pcaD_at	PA0231 /GENE=pcaD /DEF=beta-ketoadipate enol-lactone hydrolase /FUNCTION=Carbon compound catabolism	43.3	174.6	114	288.9	422	0.247995	4.03233	0	1101	0.3946	2.53421	1	3219	4662	2.63279	0.379825	0	0	6.67206	0.149879	0	0	0.652921	1.53158	0	0	1.65464	0.604361	0	0		0											2	#REF!	#REF!			2
PA0232_pcaC_at	PA0232 /GENE=pcaC /DEF=gamma-carboxymuconolactone decarboxylase /FUNCTION=Carbon compound catabolism	83.3	153.3	161.7	173.4	1221	0.543379	1.84034	1	2752	0.932526	1.07236	1	2339	4079	1.94118	0.515152	0	0	2.08163	0.480392	0	0	1.05479	0.948052	0	0	1.13112	0.884083	0	0		0											3	#REF!	#REF!			3
PA0233_at	PA0233 /DEF=probable transcriptional regulator /FUNCTION=Transcriptional regulators	107.9	104.2	27.4	244.7	3212	1.03551	0.965709	1	135	0.111974	8.93066	0	4603	778	0.253939	3.93796	0	0	2.26784	0.440948	0	0	0.262956	3.80292	0	0	2.34837	0.425828	0	0		0	136.05	106.05
PA0234_at	PA0234 /DEF=hypothetical protein /FUNCTION=Hypothetical, unclassified, unknown	14.3	29.9	29.4	25.2	1011	0.478261	2.09091	1	3412	1.16667	0.857143	1	1152	4195	2.05594	0.486395	0	0	1.76224	0.56746	0	0	0.983278	1.01701	0	0	0.842809	1.18651	0	0		0	27.3	22.1
PA0235_pcaK_at	PA0235 /GENE=pcaK /DEF=4-hydroxybenzoate transporter PcaK /FUNCTION=Carbon compound catabolism; Membrane proteins; Transport of small molecules	247.3	122.2	238.4	242.3	4993	2.02373	0.494137	1	2904	0.983904	1.01636	1	1714	2519	0.964011	1.03733	0	0	0.979782	1.02064	0	0	1.9509	0.512584	0	0	1.98282	0.504333	0	0		0	240.35	184.75
PA0236_at	PA0236 /DEF=probable transcriptional regulator /FUNCTION=Transcriptional regulators	138	184.5	176.5	310.6	1989	0.747967	1.33696	1	1612	0.568255	1.75977	1	2525	3120	1.27899	0.78187	0	0	2.25072	0.444301	0	0	0.95664	1.04533	0	0	1.68347	0.594012	0	0		0	243.55	161.25
PA0237_at	PA0237 /DEF=probable oxidoreductase /FUNCTION=Putative enzymes	121.4	234.7	168.1	81.2	1121	0.517256	1.93328	1	4719	2.0702	0.483046	1	2961	3307	1.38468	0.722189	0	0	0.668863	1.49507	0	0	0.716233	1.39619	0	0	0.345974	2.89039	0	0		0	124.65	178.05
PA0238_at	PA0238 /DEF=hypothetical protein /FUNCTION=Hypothetical, unclassified, unknown	67.9	120.2	275.4	174.4	1280	0.564892	1.77025	1	4226	1.57913	0.633261	1	2249	5188	4.05596	0.24655	0	0	2.56848	0.389335	0	0	2.29118	0.436456	0	0	1.45092	0.68922	0	0		0	224.9	94.05
PA0239_at	PA0239 /DEF=hypothetical protein /FUNCTION=Hypothetical, unclassified, unknown; Membrane proteins	76.1	117.1	19.9	25.9	1595	0.649872	1.53876	1	2216	0.76834	1.30151	1	365	807	0.261498	3.82412	0	0	0.340342	2.93822	0	0	0.16994	5.88442	0	0	0.221178	4.52124	0	0		0	22.9	96.6
PA0240_at	PA0240 /DEF=probable porin /FUNCTION=Membrane proteins; Transport of small molecules	166.1	55.7	150.6	21	5394	2.98205	0.33534	0	5668	7.17143	0.139442	0	1894	2407	0.906683	1.10292	0	0	0.12643	7.90952	-1	0	2.70377	0.369854	0	0	0.37702	2.65238	0	0		-1	85.8	110.9
PA0241_at	PA0241 /DEF=probable MFS transporter /FUNCTION=Membrane proteins; Transport of small molecules	122.6	143.8	45.2	63.7	2437	0.852573	1.17292	1	2032	0.709576	1.40929	1	676	1170	0.368679	2.71239	0	0	0.519576	1.92465	0	0	0.314325	3.18142	0	0	0.442976	2.25746	0	0		0	54.45	133.2
PA0242_at	PA0242 /DEF=hypothetical protein /FUNCTION=Putative enzymes	168.6	48.2	138.1	22.6	5505	3.49793	0.285884	0	5608	6.11062	0.16365	0	261	2247	0.819098	1.22085	0	0	0.134045	7.46018	-1	0	2.86515	0.349022	0	0	0.46888	2.13274	0	0		-1	80.35	108.4
PA0243_at	PA0243 /DEF=probable transcriptional regulator /FUNCTION=Transcriptional regulators	11.3	15.3	20.1	52.9	1956	0.738562	1.35398	1	1058	0.379962	2.63184	1	3730	3903	1.77876	0.562189	0	0	4.68142	0.213611	0	0	1.31373	0.761194	0	0	3.45752	0.289225	0	0		0	36.5	13.3
PA0244_at	PA0244 /DEF=hypothetical protein /FUNCTION=Putative enzymes	119.8	114.2	135.3	180	3259	1.04904	0.953255	1	2166	0.751667	1.33038	1	1283	2840	1.12938	0.88544	0	0	1.5025	0.665556	0	0	1.18476	0.84405	0	0	1.57618	0.634444	0	0		0	157.65	117
PA0245_aroQ2_at	PA0245 /GENE=aroQ2 /DEF=3-dehydroquinate dehydratase /FUNCTION=Amino acid biosynthesis and metabolism	35.1	157.3	271.7	31.3	350	0.22314	4.48148	0	5746	8.68051	0.115201	0	2122	5609	7.74074	0.129187	1	0	0.891738	1.12141	0	0	1.72727	0.578947	0	0	0.198983	5.02556	0	0		1	151.5	96.2
PA0246_at	PA0246 /DEF=probable MFS transporter /FUNCTION=Membrane proteins; Transport of small molecules	18	103.8	112.7	184.1	217	0.17341	5.76667	0	1739	0.612167	1.63354	1	660	5492	6.26111	0.159716	0	0	10.2278	0.0977729	1	1	1.08574	0.921029	0	0	1.7736	0.563824	0	0		11	148.4	60.9
PA0247_pobA_at	PA0247 /GENE=pobA /DEF=p-hydroxybenzoate hydroxylase /FUNCTION=Carbon compound catabolism	132	39.2	166	278.3	5480	3.36735	0.29697	0	1685	0.596479	1.67651	1	4439	3097	1.25758	0.795181	0	0	2.10833	0.474308	0	0	4.23469	0.236145	0	0	7.09949	0.140855	1	0		1	222.15	85.6
PA0248_at	PA0248 /DEF=probable transcriptional regulator /FUNCTION=Transcriptional regulators	88.4	105.8	159.8	123.7	2363	0.835539	1.19683	1	3735	1.29184	0.774093	1	1679	3932	1.80769	0.553191	0	0	1.39932	0.714632	0	0	1.5104	0.662078	0	0	1.16919	0.855295	0	0		0	141.75	97.1
PA0249_at	PA0249 /DEF=probable acetyltransferase /FUNCTION=Putative enzymes	255.6	68.1	353.2	269	5549	3.7533	0.266432	0	3777	1.31301	0.761608	1	2626	3304	1.38185	0.723669	0	0	1.05243	0.950186	0	0	5.18649	0.192809	0	0	3.95007	0.25316	0	0		0	311.1	161.85
PA0250_at	PA0250 /DEF=conserved hypothetical protein /FUNCTION=Hypothetical, unclassified, unknown	31.4	50	238.1	255.4	1521	0.628	1.59236	1	2750	0.932263	1.07266	1	5893	5592	7.5828	0.131877	1	0	8.13376	0.122944	1	1	4.762	0.209996	0	0	5.108	0.195771	0	0		12	246.75	40.7
PA0251_at	PA0251 /DEF=hypothetical protein /FUNCTION=Hypothetical, unclassified, unknown	21.4	58.1	20.6	37.4	719	0.36833	2.71495	1	1555	0.550802	1.81553	1	5144	2516	0.962617	1.03883	0	0	1.74766	0.572193	0	0	0.354561	2.82039	0	0	0.643718	1.55348	0	0		0	29	39.75
PA0252_at	PA0252 /DEF=hypothetical protein /FUNCTION=Hypothetical, unclassified, unknown	12.8	25.3	15.8	131.8	1090	0.505929	1.97656	1	156	0.119879	8.34177	0	1427	3042	1.23438	0.810127	0	0	10.2969	0.0971168	1	1	0.624506	1.60127	0	0	5.20949	0.191958	0	0		11	73.8	19.05
PA0253_at	PA0253 /DEF=probable transcriptional regulator /FUNCTION=Transcriptional regulators	38.1	162	62.5	85.9	388	0.235185	4.25197	0	2083	0.72759	1.3744	1	376	3734	1.64042	0.6096	0	0	2.25459	0.443539	0	0	0.385802	2.592	0	0	0.530247	1.88591	0	0		0	74.2	100.05
PA0254_at	PA0254 /DEF=conserved hypothetical protein /FUNCTION=Hypothetical, unclassified, unknown	21.6	56.3	104	270.4	753	0.383659	2.60648	1	1074	0.384615	2.6	1	5796	5342	4.81481	0.207692	0	0	12.5185	0.0798817	1	1	1.84725	0.541346	0	0	4.80284	0.20821	0	0		11	187.2	38.95
PA0255_at	PA0255 /DEF=conserved hypothetical protein /FUNCTION=Hypothetical, unclassified, unknown	67.6	65.2	54.7	52.1	3218	1.03681	0.964497	1	3113	1.0499	0.952468	1	501	2224	0.809172	1.23583	0	0	0.77071	1.2975	0	0	0.838957	1.19196	0	0	0.79908	1.25144	0	0		0	53.4	66.4
PA0256_at	PA0256 /DEF=hypothetical protein /FUNCTION=Hypothetical, unclassified, unknown	43	84.8	138.5	87.5	1094	0.507075	1.97209	1	4231	1.58286	0.631769	1	5216	4957	3.22093	0.310469	0	0	2.03488	0.491429	0	0	1.63325	0.612274	0	0	1.03184	0.969143	0	0		0	113	63.9
PA0257_at	PA0257 /DEF=hypothetical protein /FUNCTION=Related to phage, transposon, or plasmid	81.8	21.4	204	109.2	5559	3.82243	0.261614	0	4560	1.86813	0.535294	1	4294	4587	2.49389	0.40098	0	0	1.33496	0.749084	0	0	9.53271	0.104902	1	1	5.1028	0.195971	0	0		11	156.6	51.6
PA0258_at	PA0258 /DEF=hypothetical protein /FUNCTION=Hypothetical, unclassified, unknown	27.1	78.3	69.7	19.8	668	0.346105	2.8893	1	5299	3.5202	0.284075	1	892	4629	2.57196	0.388809	0	0	0.730627	1.36869	0	0	0.890166	1.12339	0	0	0.252874	3.95455	0	0		0	44.75	52.7
PA0259_at	PA0259 /DEF=hypothetical protein /FUNCTION=Hypothetical, unclassified, unknown	262.5	294.3	176.2	295.2	2604	0.891947	1.12114	1	1686	0.596883	1.67537	1	3769	1937	0.671238	1.48978	0	0	1.12457	0.889228	0	0	0.598709	1.67026	0	0	1.00306	0.996951	0	0		0	235.7	278.4
PA0260_at	PA0260 /DEF=hypothetical protein /FUNCTION=Membrane proteins; Hypothetical, unclassified, unknown	124.4	32.5	41.7	260.5	5560	3.82769	0.261254	0	311	0.160077	6.247	0	5015	1072	0.335209	2.98321	0	0	2.09405	0.477543	0	0	1.28308	0.779376	0	0	8.01538	0.12476	1	1		11	151.1	78.45
PA0261_at	PA0261 /DEF=hypothetical protein /FUNCTION=Hypothetical, unclassified, unknown	200.7	176	172.6	125.8	3607	1.14034	0.876931	1	3881	1.37202	0.728853	1	2223	2317	0.85999	1.1628	0	0	0.626806	1.59539	0	0	0.980682	1.0197	0	0	0.714773	1.39905	0	0		0	149.2	188.35
PA0262_at	PA0262 /DEF=conserved hypothetical protein /FUNCTION=Hypothetical, unclassified, unknown	19.3	43.4	16.6	20.3	925	0.4447	2.2487	1	2381	0.817734	1.22289	1	5091	2318	0.860104	1.16265	0	0	1.05181	0.950739	0	0	0.382488	2.61446	0	0	0.467742	2.13793	0	0		0	18.45	31.35
PA0263_hcpC_s_at	PA0263 /GENE=hcpC /DEF=secreted protein Hcp /FUNCTION=Secreted Factors (toxins, enzymes, alginate)	7658.1	6076.1	311.6	232.5	3958	1.26036	0.793421	1	3827	1.34022	0.746149	1	5102	64	0.0406889	24.5767	-1	-1	0.03036	32.9381	-1	-1	0.0512829	19.4997	-1	-1	0.0382647	26.1338	-1	-1		-44	272.05	6867.1
PA0264_at	PA0264 /DEF=hypothetical protein /FUNCTION=Hypothetical, unclassified, unknown	28.4	21.4	23.6	66.7	4127	1.3271	0.753521	1	974	0.353823	2.82627	1	4375	2273	0.830986	1.20339	0	0	2.34859	0.425787	0	0	1.1028	0.90678	0	0	3.11682	0.32084	0	0		0	45.15	24.9
PA0265_gabD_at	PA0265 /GENE=gabD /DEF=succinate-semialdehyde dehydrogenase /FUNCTION=Amino acid biosynthesis and metabolism; Carbon compound catabolism; Central intermediary metabolism	378.7	282.5	843.3	1139	4157	1.34053	0.745973	1	2126	0.740386	1.35065	1	4844	4374	2.22683	0.449069	0	0	3.00766	0.332485	0	0	2.98513	0.334993	0	0	4.03186	0.248025	0	0		0	991.15	330.6
PA0266_gabT_at	PA0266 /GENE=gabT /DEF=4-aminobutyrate aminotransferase /FUNCTION=Amino acid biosynthesis and metabolism; Carbon compound catabolism; Central intermediary metabolism	336.3	340	269.8	727.7	3021	0.989118	1.011	1	1027	0.370757	2.69718	1	2242	2209	0.80226	1.24648	0	0	2.16384	0.462141	0	0	0.793529	1.26019	0	0	2.14029	0.467226	0	0		0	498.75	338.15
PA0267_at	PA0267 /DEF=hypothetical protein /FUNCTION=Hypothetical, unclassified, unknown	132.2	52.7	61.3	111.3	5242	2.50854	0.398638	1	1554	0.550764	1.81566	1	1505	1415	0.463691	2.15661	0	0	0.841906	1.18778	0	0	1.16319	0.859706	0	0	2.11195	0.473495	0	0		0	86.3	92.45
PA0268_at	PA0268 /DEF=probable transcriptional regulator /FUNCTION=Transcriptional regulators	63.6	77.2	79.3	147.5	2317	0.823834	1.21384	1	1518	0.537627	1.86003	1	5791	3074	1.24686	0.802018	0	0	2.31918	0.431186	0	0	1.0272	0.973518	0	0	1.91062	0.52339	0	0		0	113.4	70.4
PA0269_at	PA0269 /DEF=conserved hypothetical protein /FUNCTION=Hypothetical, unclassified, unknown	260.6	235.8	296.5	182.3	3490	1.10517	0.904835	1	4283	1.62644	0.61484	1	119	2861	1.13776	0.878921	0	0	0.69954	1.42951	0	0	1.25742	0.795278	0	0	0.773113	1.29347	0	0		0	239.4	248.2
PA0270_at	PA0270 /DEF=hypothetical protein /FUNCTION=Hypothetical, unclassified, unknown	343.5	284.7	462.3	430.7	3817	1.20653	0.828821	1	3170	1.07337	0.931646	1	2318	3246	1.34585	0.743024	0	0	1.25386	0.797539	0	0	1.62381	0.615834	0	0	1.51282	0.661017	0	0		0	446.5	314.1
PA0271_at	PA0271 /DEF=hypothetical protein /FUNCTION=Hypothetical, unclassified, unknown	68.4	27.1	13.2	189.3	5249	2.52399	0.396199	1	23	0.0697306	14.3409	0	5299	558	0.192982	5.18182	0	0	2.76754	0.361331	0	0	0.487085	2.05303	0	0	6.98524	0.143159	0	0		0	101.25	47.75
PA0272_at	PA0272 /DEF=probable transcriptional regulator /FUNCTION=Transcriptional regulators	86	23	17.6	103.2	5546	3.73913	0.267442	0	350	0.170543	5.86364	0	2110	591	0.204651	4.88636	0	0	1.2	0.833333	0	0	0.765217	1.30682	0	0	4.48696	0.222868	0	0		0	60.4	54.5
PA0273_at	PA0273 /DEF=probable MFS transporter /FUNCTION=Membrane proteins; Transport of small molecules	26	27.2	58.1	52.1	2891	0.955882	1.04615	1	3293	1.11516	0.89673	1	1169	4379	2.23462	0.447504	0	0	2.00385	0.49904	0	0	2.13603	0.468158	0	0	1.91544	0.522073	0	0		0	55.1	26.6
PA0274_at	PA0274 /DEF=hypothetical protein /FUNCTION=Hypothetical, unclassified, unknown	101.8	71.2	52.4	62.6	4369	1.42978	0.699411	1	2450	0.837061	1.19466	1	1508	1575	0.514735	1.94275	0	0	0.614931	1.6262	0	0	0.735955	1.35878	0	0	0.879213	1.13738	0	0		0	57.5	86.5
PA0275_at	PA0275 /DEF=probable transcriptional regulator /FUNCTION=Transcriptional regulators	43.7	81.9	93.2	20	1186	0.533578	1.87414	1	5476	4.66	0.214592	0	110	4279	2.13272	0.468884	0	0	0.457666	2.185	0	0	1.13797	0.878755	0	0	0.2442	4.095	0	0		0	56.6	62.8
PA0276_at	PA0276 /DEF=hypothetical protein /FUNCTION=Hypothetical, unclassified, unknown; Membrane proteins	28.9	85.6	129.5	236.6	644	0.337617	2.96194	1	1543	0.547337	1.82703	1	1054	5291	4.48097	0.223166	0	0	8.18685	0.122147	1	1	1.51285	0.661004	0	0	2.76402	0.361792	0	0		11	183.05	57.25
PA0277_at	PA0277 /DEF=conserved hypothetical protein /FUNCTION=Hypothetical, unclassified, unknown	134.3	36.5	41.3	27.8	5536	3.67945	0.27178	0	4076	1.48561	0.673123	1	1654	980	0.30752	3.25182	0	0	0.206999	4.83094	0	0	1.13151	0.883777	0	0	0.761644	1.31295	0	0		0	34.55	85.4
PA0278_at	PA0278 /DEF=hypothetical protein /FUNCTION=Hypothetical, unclassified, unknown	16.6	40.6	8.2	162.8	815	0.408867	2.44578	1	8	0.0503686	19.8537	0	5429	1498	0.493976	2.02439	0	0	9.80723	0.101966	1	1	0.20197	4.95122	0	0	4.00985	0.249386	0	0		11	85.5	28.6
PA0279_at	PA0279 /DEF=probable transcriptional regulator /FUNCTION=Transcriptional regulators	7.8	29.4	38.7	89.6	471	0.265306	3.76923	0	1198	0.43192	2.31525	1	2184	5359	4.96154	0.20155	0	0	11.4872	0.0870536	1	1	1.31633	0.75969	0	0	3.04762	0.328125	0	0		11	64.15	18.6
PA0280_cysA_at	PA0280 /GENE=cysA /DEF=sulfate transport protein CysA /FUNCTION=Transport of small molecules	231	101.8	325.1	137.5	5140	2.26916	0.440693	1	4900	2.36436	0.422947	1	3105	3348	1.40736	0.710551	0	0	0.595238	1.68	0	0	3.19352	0.313134	0	0	1.35069	0.740364	0	0		0	231.3	166.4
PA0281_cysW_at	PA0281 /GENE=cysW /DEF=sulfate transport protein CysW /FUNCTION=Membrane proteins; Transport of small molecules	82	48.4	15.7	12.8	4733	1.69421	0.590244	1	3571	1.22656	0.815287	1	5827	553	0.191463	5.22293	0	0	0.156098	6.40625	0	0	0.32438	3.0828	0	0	0.264463	3.78125	0	0		0	14.25	65.2
PA0282_cysT_at	PA0282 /GENE=cysT /DEF=sulfate transport protein CysT /FUNCTION=Membrane proteins; Transport of small molecules	220.5	246.1	55	228.4	2629	0.895977	1.1161	1	606	0.240806	4.15273	1	2191	757	0.249433	4.00909	0	0	1.03583	0.965412	0	0	0.223486	4.47455	0	0	0.928078	1.0775	0	0		0	141.7	233.3
PA0283_sbp_at	PA0283 /GENE=sbp /DEF=sulfate-binding protein precursor /FUNCTION=Transport of small molecules	316.6	437.1	47.3	45.6	1887	0.724319	1.38061	1	3070	1.03728	0.964059	1	172	416	0.1494	6.69345	0	0	0.14403	6.94298	0	0	0.108213	9.24101	-1	-1	0.104324	9.58553	-1	-1		-22	46.45	376.85
PA0284_at	PA0284 /DEF=hypothetical protein /FUNCTION=Hypothetical, unclassified, unknown	824.5	526.3	192.7	93.4	4587	1.5666	0.638326	1	4717	2.06317	0.484691	1	2678	704	0.233717	4.27867	0	0	0.113281	8.82762	-1	-1	0.366141	2.73119	0	0	0.177465	5.6349	0	0		-11	143.05	675.4
PA0285_at	PA0285 /DEF=conserved hypothetical protein /FUNCTION=Hypothetical, unclassified, unknown; Membrane proteins	65.6	111.7	18.6	9.6	1352	0.587287	1.70274	1	4616	1.9375	0.516129	1	3494	895	0.283537	3.52688	0	0	0.146341	6.83333	0	0	0.166517	6.00538	0	0	0.0859445	11.6354	-1	-1		-11	14.1	88.65
PA0286_at	PA0286 /DEF=probable fatty acid desaturase /FUNCTION=Fatty acid and phospholipid metabolism	381.7	310.2	107.6	306.3	3874	1.2305	0.81268	1	966	0.35129	2.84665	1	5353	888	0.281897	3.5474	0	0	0.802463	1.24616	0	0	0.346873	2.8829	0	0	0.987427	1.01273	0	0		0	206.95	345.95
PA0287_at	PA0287 /DEF=probable sodium:solute symporter /FUNCTION=Transport of small molecules	10.7	27.1	23.1	74.4	783	0.394834	2.53271	1	848	0.310484	3.22078	1	145	4315	2.15888	0.463203	0	0	6.95327	0.143817	0	0	0.852399	1.17316	0	0	2.74539	0.364247	0	0		0	48.75	18.9
PA0288_speB1_at	PA0288 /GENE=speB1 /DEF=agmatinase /FUNCTION=Amino acid biosynthesis and metabolism	31.9	18.5	164.6	117.5	4770	1.72432	0.579937	1	3939	1.40085	0.713852	1	99	5387	5.15987	0.193803	0	0	3.68339	0.271489	0	0	8.8973	0.112394	1	1	6.35135	0.157447	0	0		11	141.05	25.2
PA0289_at	PA0289 /DEF=probable transcriptional regulator /FUNCTION=Transcriptional regulators	12.6	42.7	19.9	37.2	540	0.295082	3.38889	0	1511	0.534946	1.86935	1	4937	3657	1.57937	0.633166	0	0	2.95238	0.33871	0	0	0.466042	2.14573	0	0	0.871194	1.14785	0	0		0	28.55	27.65
PA0290_at	PA0290 /DEF=hypothetical protein /FUNCTION=Hypothetical, unclassified, unknown	73.4	37.7	219	149.1	4953	1.94695	0.513624	1	4043	1.46881	0.680822	1	4457	4848	2.98365	0.33516	0	0	2.03134	0.492287	0	0	5.80902	0.172146	0	0	3.95491	0.25285	0	0		0	184.05	55.55
PA0291_oprE_at	PA0291 /GENE=oprE /DEF=outer membrane porin OprE precursor /FUNCTION=Membrane proteins	1578.9	732.8	865.8	1204.1	5079	2.15461	0.464121	1	2062	0.719043	1.39074	1	4181	1654	0.548356	1.82363	0	0	0.76262	1.31127	0	0	1.1815	0.846385	0	0	1.64315	0.608587	0	0		0	1034.95	1155.85
PA0292_at	PA0292 /DEF=conserved hypothetical protein /FUNCTION=Hypothetical, unclassified, unknown	457.2	599	1255.1	740.6	2043	0.763272	1.31015	1	4367	1.69471	0.590073	1	2929	4728	2.74519	0.364274	0	0	1.61986	0.617337	0	0	2.09533	0.477253	0	0	1.23639	0.808804	0	0		0	997.85	528.1
PA0293_at	PA0293 /DEF=probable hydratase /FUNCTION=Putative enzymes	111	90.6	17.1	8.3	3862	1.22517	0.816216	1	4714	2.06024	0.48538	1	5439	428	0.154054	6.49123	0	0	0.0747748	13.3735	-1	-1	0.188742	5.29825	0	0	0.0916115	10.9157	-1	-1		-22	12.7	100.8
PA0294_at	PA0294 /DEF=probable transcriptional regulator /FUNCTION=Transcriptional regulators	151.7	128.4	260	72.4	3740	1.18146	0.846407	1	5311	3.59116	0.278462	1	1355	3820	1.71391	0.583462	0	0	0.477258	2.0953	0	0	2.02492	0.493846	0	0	0.563863	1.77348	0	0		0	166.2	140.05
PA0295_at	PA0295 /DEF=probable periplasmic polyamine binding protein /FUNCTION=Transport of small molecules	268.6	182.3	357.2	165.2	4448	1.4734	0.678704	1	4775	2.16223	0.462486	1	329	3219	1.32986	0.75196	0	0	0.615041	1.62591	0	0	1.95941	0.510358	0	0	0.906199	1.10351	0	0		0	261.2	225.45
PA0296_s_at	PA0296 /DEF=probable glutamine synthetase /FUNCTION=Putative enzymes	192.8	278.9	469.7	541.8	1752	0.691287	1.44658	1	2537	0.866925	1.1535	1	4140	4541	2.4362	0.410475	0	0	2.81017	0.355851	0	0	1.68412	0.593783	0	0	1.94263	0.514766	0	0		0	505.75	235.85
PA0297_at	PA0297 /DEF=probable glutamine amidotransferase /FUNCTION=Amino acid biosynthesis and metabolism	90.2	19.9	164.7	374	5645	4.53266	0.220621	0	1215	0.440374	2.2708	1	4034	3953	1.82594	0.547662	0	0	4.14634	0.241176	0	0	8.27638	0.120826	1	1	18.794	0.0532086	1	1		22	269.35	55.05
PA0298_at	PA0298 /DEF=probable glutamine synthetase /FUNCTION=Putative enzymes	184.7	97.3	359	407.5	4915	1.89825	0.5268	1	2581	0.880982	1.1351	1	3223	4081	1.94369	0.514485	0	0	2.20628	0.453252	0	0	3.68962	0.271031	0	0	4.18808	0.238773	0	0		0	383.25	141
PA0299_at	PA0299 /DEF=probable aminotransferase /FUNCTION=Putative enzymes	281.6	402.8	449.5	501.8	1776	0.699106	1.4304	1	2637	0.895775	1.11635	1	3453	3679	1.59624	0.626474	0	0	1.78196	0.56118	0	0	1.11594	0.896107	0	0	1.24578	0.80271	0	0		0	475.65	342.2
PA0300_potF2_at	PA0300 /GENE=potF2 /DEF=polyamine transport protein /FUNCTION=Transport of small molecules	521	458	1031.8	1084.1	3600	1.13755	0.879079	1	2818	0.951757	1.05069	1	3656	4127	1.98042	0.504943	0	0	2.08081	0.480583	0	0	2.25284	0.443884	0	0	2.36703	0.42247	0	0		0	1057.95	489.5
PA0301_potF3_at	PA0301 /GENE=potF3 /DEF=polyamine transport protein /FUNCTION=Transport of small molecules	36	44.1	196.4	211.4	2280	0.816327	1.225	1	2744	0.929044	1.07637	1	3750	5419	5.45556	0.183299	0	0	5.87222	0.170293	0	0	4.45351	0.224542	0	0	4.79365	0.208609	0	0		0	203.9	40.05
PA0302_potG_at	PA0302 /GENE=potG /DEF=polyamine transport protein PotG /FUNCTION=Transport of small molecules	100.6	84.7	47.6	44.8	3760	1.18772	0.841948	1	3141	1.0625	0.941176	1	3319	1442	0.473161	2.11345	0	0	0.445328	2.24554	0	0	0.561983	1.77941	0	0	0.528926	1.89063	0	0		0	46.2	92.65
PA0303_potH_at	PA0303 /GENE=potH /DEF=polyamine transport protein PotH /FUNCTION=Membrane proteins; Transport of small molecules	205.5	222.3	38.6	80.2	2758	0.924426	1.08175	1	1341	0.481297	2.07772	1	3224	538	0.187835	5.32383	0	0	0.390268	2.56234	0	0	0.173639	5.75907	0	0	0.360774	2.77182	0	0		0	59.4	213.9
PA0304_potI_at	PA0304 /GENE=potI /DEF=polyamine transport protein PotI /FUNCTION=Membrane proteins; Transport of small molecules	170.2	46.6	38.5	225.8	5529	3.65236	0.273796	0	349	0.170505	5.86494	0	206	669	0.226204	4.42078	0	0	1.32667	0.753764	0	0	0.82618	1.21039	0	0	4.84549	0.206377	0	0		0	132.15	108.4
PA0305_at	PA0305 /DEF=hypothetical protein /FUNCTION=Hypothetical, unclassified, unknown	49.4	20.4	46	63.1	5213	2.42157	0.412955	1	2089	0.729002	1.37174	1	2674	2454	0.931174	1.07391	0	0	1.27733	0.782884	0	0	2.2549	0.443478	0	0	3.09314	0.323296	0	0		0	54.55	34.9
PA0306_at	PA0306 /DEF=probable transcriptional regulator /FUNCTION=Transcriptional regulators	41.8	54.9	148.3	166.7	2037	0.761384	1.3134	1	2613	0.889622	1.12407	1	3000	5078	3.54785	0.281861	0	0	3.98804	0.25075	0	0	2.70128	0.370196	0	0	3.03643	0.329334	0	0		0	157.5	48.35
PA0307_at	PA0307 /DEF=hypothetical protein /FUNCTION=Hypothetical, unclassified, unknown	20.4	9.3	15.5	63.7	5101	2.19355	0.455882	1	621	0.243328	4.10968	1	3674	2122	0.759804	1.31613	0	0	3.12255	0.320251	0	0	1.66667	0.6	0	0	6.84946	0.145997	0	0		0	39.6	14.85
PA0308_at	PA0308 /DEF=hypothetical protein /FUNCTION=Hypothetical, unclassified, unknown	122.2	75.7	36.1	34.8	4640	1.61427	0.619476	1	3071	1.03736	0.963989	1	78	934	0.295417	3.38504	0	0	0.284779	3.51149	0	0	0.476882	2.09695	0	0	0.459709	2.17529	0	0		0	35.45	98.95
PA0309_at	PA0309 /DEF=hypothetical protein /FUNCTION=Hypothetical, unclassified, unknown	100.3	143	100.1	56.6	1787	0.701399	1.42572	1	4454	1.76855	0.565435	1	4682	2590	0.998006	1.002	0	0	0.564307	1.77208	0	0	0.7	1.42857	0	0	0.395804	2.5265	0	0		0	78.35	121.65
PA0310_at	PA0310 /DEF=hypothetical protein /FUNCTION=Hypothetical, unclassified, unknown	234.4	181.7	356	66.7	4037	1.29004	0.775171	1	5546	5.33733	0.18736	0	3893	3554	1.51877	0.658427	0	0	0.284556	3.51424	0	0	1.95927	0.510393	0	0	0.367089	2.72414	0	0		0	211.35	208.05
PA0311_at	PA0311 /DEF=hypothetical protein /FUNCTION=Hypothetical, unclassified, unknown	27.9	51.9	315.5	173.6	1199	0.537572	1.86022	1	4506	1.8174	0.550238	1	5307	5719	11.3082	0.0884311	1	1	6.22222	0.160714	0	0	6.079	0.164501	0	0	3.34489	0.298963	0	0		11	244.55	39.9
PA0312_at	PA0312 /DEF=conserved hypothetical protein /FUNCTION=Hypothetical, unclassified, unknown	107.6	9	25.6	196.9	5867	11.9556	0.0836431	0	186	0.130015	7.69141	0	5003	714	0.237918	4.20312	0	0	1.82993	0.54647	0	0	2.84444	0.351562	0	0	21.8778	0.0457085	1	1		11	111.25	58.3
PA0313_at	PA0313 /DEF=probable permease of ABC transporter /FUNCTION=Membrane proteins; Transport of small molecules	110	164.9	160.5	10.7	1664	0.667071	1.49909	1	5859	15	0.0666667	0	840	3447	1.45909	0.685358	0	0	0.0972727	10.2804	-1	-1	0.973317	1.02741	0	0	0.0648878	15.4112	-1	-1		-22	85.6	137.45
PA0314_at	PA0314 /DEF=probable binding protein component of ABC transporter /FUNCTION=Transport of small molecules	207.6	246.4	191	107.9	2397	0.842532	1.1869	1	4457	1.77016	0.564921	1	1993	2433	0.920039	1.08691	0	0	0.51975	1.924	0	0	0.775162	1.29005	0	0	0.437906	2.2836	0	0		0	149.45	227
PA0315_at	PA0315 /DEF=hypothetical protein /FUNCTION=Hypothetical, unclassified, unknown	590.3	641.5	495.7	366.7	2741	0.920187	1.08674	1	3853	1.35179	0.739762	1	2299	2287	0.839743	1.19084	0	0	0.62121	1.60976	0	0	0.77272	1.29413	0	0	0.571629	1.74939	0	0		0	431.2	615.9
PA0316_serA_at	PA0316 /GENE=serA /DEF=D-3-phosphoglycerate dehydrogenase /FUNCTION=Amino acid biosynthesis and metabolism	719	627.9	88.8	144.7	3621	1.14509	0.873296	1	1747	0.613683	1.6295	1	1646	329	0.123505	8.09685	-1	-1	0.201252	4.9689	0	0	0.141424	7.07095	-1	0	0.230451	4.33932	0	0		-12	116.75	673.45
PA0317_at	PA0317 /DEF=hypothetical protein /FUNCTION=Hypothetical, unclassified, unknown	168.9	183.7	297	168.2	2738	0.919434	1.08763	1	4449	1.76576	0.56633	1	846	3874	1.75844	0.568687	0	0	0.995856	1.00416	0	0	1.61677	0.618519	0	0	0.915623	1.09215	0	0		0	232.6	176.3
PA0318_at	PA0318 /DEF=conserved hypothetical protein /FUNCTION=Hypothetical, unclassified, unknown; Putative enzymes	265.2	214.5	564.1	347.7	3895	1.23636	0.808824	1	4276	1.62238	0.61638	1	4679	4271	2.12707	0.470129	0	0	1.31109	0.762726	0	0	2.62984	0.380252	0	0	1.62098	0.616911	0	0		0	455.9	239.85
PA0319_at	PA0319 /DEF=hypothetical protein /FUNCTION=Hypothetical, unclassified, unknown	157.7	132.6	170.6	147.6	3765	1.18929	0.840837	1	3395	1.15583	0.865182	1	509	2748	1.0818	0.924385	0	0	0.935954	1.06843	0	0	1.28658	0.777257	0	0	1.11312	0.898374	0	0		0	159.1	145.15
PA0320_at	PA0320 /DEF=conserved hypothetical protein /FUNCTION=Hypothetical, unclassified, unknown	130.9	13.5	32.2	60.3	5848	9.6963	0.103132	0	1508	0.533997	1.87267	1	121	736	0.245989	4.06522	0	0	0.460657	2.17081	0	0	2.38519	0.419255	0	0	4.46667	0.223881	0	0		0	46.25	72.2
PA0321_at	PA0321 /DEF=probable acetylpolyamine aminohydrolase /FUNCTION=Putative enzymes	9.7	38.5	78.2	261.1	439	0.251948	3.96907	0	813	0.299502	3.33887	1	5131	5624	8.06186	0.124041	1	1	26.9175	0.0371505	1	1	2.03117	0.492327	0	0	6.78182	0.147453	0	0		22	169.65	24.1
PA0322_at	PA0322 /DEF=probable transporter /FUNCTION=Membrane proteins; Transport of small molecules	115.3	11.9	26.8	127.2	5847	9.68908	0.103209	0	490	0.210692	4.74627	0	5035	700	0.232437	4.30224	0	0	1.10321	0.906447	0	0	2.2521	0.44403	0	0	10.6891	0.0935535	1	1		11	77	63.6
PA0323_at	PA0323 /DEF=probable binding protein component of ABC transporter /FUNCTION=Transport of small molecules	12.7	25	180.7	297.5	1099	0.508	1.9685	1	1724	0.607395	1.64638	1	5582	5783	14.2283	0.0702822	1	1	23.4252	0.0426891	1	1	7.228	0.138351	1	0	11.9	0.0840336	1	1		34	239.1	18.85
PA0324_at	PA0324 /DEF=probable permease of ABC transporter /FUNCTION=Membrane proteins; Transport of small molecules	67.5	17.3	66.6	22.5	5572	3.90173	0.256296	0	5157	2.96	0.337838	1	694	2559	0.986667	1.01351	0	0	0.333333	3	0	0	3.84971	0.25976	0	0	1.30058	0.768889	0	0		0	44.55	42.4
PA0325_at	PA0325 /DEF=probable permease of ABC transporter /FUNCTION=Membrane proteins; Transport of small molecules	136.9	81.6	33.3	41.9	4712	1.6777	0.596056	1	2303	0.794749	1.25826	1	5481	728	0.243243	4.11111	0	0	0.306063	3.2673	0	0	0.408088	2.45045	0	0	0.51348	1.94749	0	0		0	37.6	109.25
PA0326_at	PA0326 /DEF=probable ATP-binding component of ABC transporter /FUNCTION=Transport of small molecules	127	208.5	165.5	412.2	1437	0.609113	1.64173	1	1124	0.401504	2.49063	1	1351	3170	1.30315	0.767372	0	0	3.24567	0.308103	0	0	0.793765	1.25982	0	0	1.97698	0.505822	0	0		0	288.85	167.75
PA0327_at	PA0327 /DEF=hypothetical protein /FUNCTION=Hypothetical, unclassified, unknown	46.1	21.9	11.7	143.8	5055	2.10502	0.475054	1	43	0.081363	12.2906	0	228	776	0.253796	3.94017	0	0	3.11931	0.320584	0	0	0.534247	1.87179	0	0	6.56621	0.152295	0	0		0	77.75	34
PA0328_at	PA0328 /DEF=hypothetical protein /FUNCTION=Hypothetical, unclassified, unknown	213	41.5	134.7	139.9	5690	5.13253	0.194836	0	2851	0.962831	1.0386	1	4038	1852	0.632394	1.58129	0	0	0.656808	1.52252	0	0	3.24578	0.308092	0	0	3.37108	0.29664	0	0		0	137.3	127.25
PA0329_at	PA0329 /DEF=conserved hypothetical protein /FUNCTION=Hypothetical, unclassified, unknown	432.5	309	598.9	260.8	4306	1.39968	0.714451	1	4855	2.2964	0.435465	1	1852	3308	1.38474	0.722157	0	0	0.603006	1.65836	0	0	1.93819	0.515946	0	0	0.844013	1.18482	0	0		0	429.85	370.75
PA0330_rpiA_at	PA0330 /GENE=rpiA /DEF=ribose 5-phosphate isomerase /FUNCTION=Energy metabolism	263.1	325.8	289.4	279.3	2237	0.807551	1.23831	1	3066	1.03616	0.9651	1	202	2779	1.09996	0.909122	0	0	1.06157	0.941998	0	0	0.888275	1.12578	0	0	0.857274	1.16649	0	0		0	284.35	294.45
PA0331_ilvA1_at	PA0331 /GENE=ilvA1 /DEF=threonine dehydratase, biosynthetic /FUNCTION=Amino acid biosynthesis and metabolism	153.3	107.8	64.1	111.4	4350	1.42208	0.703196	1	1633	0.575404	1.73791	1	3196	1300	0.418134	2.39158	0	0	0.72668	1.37612	0	0	0.59462	1.68175	0	0	1.0334	0.967684	0	0		0	87.75	130.55
PA0332_at	PA0332 /DEF=hypothetical protein /FUNCTION=Hypothetical, unclassified, unknown	120.4	192.6	28.1	91.3	1501	0.62513	1.59967	1	838	0.307777	3.24911	1	4481	703	0.233389	4.2847	0	0	0.758306	1.31873	0	0	0.145898	6.85409	0	0	0.474039	2.10953	0	0		0	59.7	156.5
PA0333_at	PA0333 /DEF=hypothetical protein /FUNCTION=Putative enzymes	121.4	149.4	77.1	237.4	2267	0.812584	1.23064	1	892	0.324768	3.07912	1	5591	1863	0.635091	1.57458	0	0	1.95552	0.511373	0	0	0.516064	1.93774	0	0	1.58902	0.629318	0	0		0	157.25	135.4
PA0334_at	PA0334 /DEF=probable MFS transporter /FUNCTION=Membrane proteins; Transport of small molecules	234.4	235.9	225.7	79.5	3035	0.993641	1.0064	1	5105	2.83899	0.352237	1	4445	2517	0.962884	1.03855	0	0	0.339164	2.94843	0	0	0.956761	1.04519	0	0	0.337007	2.9673	0	0		0	152.6	235.15
PA0335_at	PA0335 /DEF=hypothetical protein /FUNCTION=Hypothetical, unclassified, unknown	141.3	272.4	365.6	60.7	1125	0.518722	1.92781	1	5601	6.02306	0.166028	0	1892	4639	2.5874	0.386488	0	0	0.429582	2.32784	0	0	1.34214	0.745077	0	0	0.222834	4.48764	0	0		0	213.15	206.85
PA0336_at	PA0336 /DEF=conserved hypothetical protein /FUNCTION=Hypothetical, unclassified, unknown	305.3	261.9	543.1	534.3	3683	1.16571	0.857845	1	3000	1.01647	0.983797	1	5027	3904	1.77891	0.562143	0	0	1.75008	0.571402	0	0	2.07369	0.482232	0	0	2.04009	0.490174	0	0		0	538.7	283.6
PA0337_ptsP_at	PA0337 /GENE=ptsP /DEF=phosphoenolpyruvate-protein phosphotransferase PtsP /FUNCTION=Transport of small molecules	354.7	381.1	279.9	643.2	2787	0.930727	1.07443	1	1203	0.435168	2.29796	1	2598	2185	0.789118	1.26724	0	0	1.81336	0.551461	0	0	0.734453	1.36156	0	0	1.68775	0.592506	0	0		0	461.55	367.9
PA0338_at	PA0338 /DEF=hypothetical protein /FUNCTION=Hypothetical, unclassified, unknown	129	61.6	14.9	98.2	5048	2.09416	0.477519	1	281	0.151731	6.5906	0	5774	301	0.115504	8.65772	-1	-1	0.76124	1.31365	0	0	0.241883	4.13423	0	0	1.59416	0.627291	0	0		-11	56.55	95.3
PA0339_at	PA0339 /DEF=hypothetical protein /FUNCTION=Hypothetical, unclassified, unknown	29.6	24.7	87.9	364	3789	1.19838	0.834459	1	611	0.241484	4.14107	1	688	4835	2.96959	0.336746	0	0	12.2973	0.0813187	1	1	3.5587	0.281001	0	0	14.7368	0.0678571	1	1		22	225.95	27.15
PA0340_at	PA0340 /DEF=conserved hypothetical protein /FUNCTION=Hypothetical, unclassified, unknown; Membrane proteins	275.8	221.8	215.2	300.8	3915	1.24346	0.804206	1	2054	0.715426	1.39777	1	3472	2172	0.780276	1.2816	0	0	1.09065	0.916888	0	0	0.970243	1.03067	0	0	1.35618	0.737367	0	0		0	258	248.8
PA0341_lgt_at	PA0341 /GENE=lgt /DEF=prolipoprotein diacylglyceryl transferase /FUNCTION=Fatty acid and phospholipid metabolism; Translation, post-translational modification, degradation	27.5	119	25.4	45.1	372	0.231092	4.32727	0	1600	0.563193	1.77559	1	3203	2438	0.923636	1.08268	0	0	1.64	0.609756	0	0	0.213445	4.68504	0	0	0.378992	2.63858	0	0		0	35.25	73.25
PA0342_thyA_at	PA0342 /GENE=thyA /DEF=thymidylate synthase /FUNCTION=Biosynthesis of cofactors, prosthetic groups and carriers; Nucleotide biosynthesis and metabolism	124.6	167	128.1	288.9	1979	0.746108	1.34029	1	1224	0.443406	2.25527	1	2989	2652	1.02809	0.972678	0	0	2.31862	0.431291	0	0	0.767066	1.30367	0	0	1.72994	0.578055	0	0		0	208.5	145.8
PA0343_at	PA0343 /DEF=hypothetical protein /FUNCTION=Hypothetical, unclassified, unknown	74.5	123.8	41.1	18.8	1399	0.601777	1.66174	1	4801	2.18617	0.457421	1	1639	1664	0.551678	1.81265	0	0	0.252349	3.96277	0	0	0.331987	3.01217	0	0	0.151858	6.58511	0	0		0	29.95	99.15
PA0344_at	PA0344 /DEF=hypothetical protein /FUNCTION=Hypothetical, unclassified, unknown	146.6	138.3	175.4	191.7	3308	1.06001	0.943383	1	2695	0.914971	1.09293	1	795	2985	1.19645	0.835804	0	0	1.30764	0.764737	0	0	1.26826	0.788483	0	0	1.38612	0.72144	0	0		0	183.55	142.45
PA0345_at	PA0345 /DEF=hypothetical protein /FUNCTION=Membrane proteins; Hypothetical, unclassified, unknown	148.8	144.3	52.2	68.4	3193	1.03119	0.969758	1	2197	0.763158	1.31034	1	1563	1118	0.350806	2.85057	0	0	0.459677	2.17544	0	0	0.361746	2.76437	0	0	0.474012	2.10965	0	0		0	60.3	146.55
PA0346_at	PA0346 /DEF=hypothetical protein /FUNCTION=Hypothetical, unclassified, unknown	222.9	220.3	421.1	180.6	3111	1.0118	0.988336	1	4877	2.33167	0.428877	1	2587	4014	1.88919	0.529328	0	0	0.810229	1.23422	0	0	1.91148	0.523154	0	0	0.819791	1.21982	0	0		0	300.85	221.6
PA0347_glpQ_at	PA0347 /GENE=glpQ /DEF=glycerophosphoryl diester phosphodiesterase, periplasmic /FUNCTION=Fatty acid and phospholipid metabolism	100.9	137.4	92	19.9	1938	0.734352	1.36174	1	5470	4.62312	0.216304	0	997	2415	0.911794	1.09674	0	0	0.197225	5.07035	0	0	0.669578	1.49348	0	0	0.144833	6.90452	0	0		0	55.95	119.15
PA0348_at	PA0348 /DEF=hypothetical protein /FUNCTION=Hypothetical, unclassified, unknown	192.5	168	385.5	217.4	3623	1.14583	0.872727	1	4460	1.77323	0.563943	1	3111	4146	2.0026	0.499351	0	0	1.12935	0.885465	0	0	2.29464	0.435798	0	0	1.29405	0.772769	0	0		0	301.45	180.25
PA0349_at	PA0349 /DEF=hypothetical protein /FUNCTION=Hypothetical, unclassified, unknown; Membrane proteins	113.9	109.5	36.7	44.6	3226	1.04018	0.96137	1	2404	0.82287	1.21526	1	5731	1038	0.322212	3.10354	0	0	0.391572	2.55381	0	0	0.33516	2.98365	0	0	0.407306	2.45516	0	0		0	40.65	111.7
PA0350_folA_at	PA0350 /GENE=folA /DEF=dihydrofolate reductase /FUNCTION=Biosynthesis of cofactors, prosthetic groups and carriers	102.1	72.9	60.9	18.2	4309	1.40055	0.714006	1	5259	3.34615	0.298851	1	4551	1777	0.596474	1.67652	0	0	0.178257	5.60989	0	0	0.835391	1.19704	0	0	0.249657	4.00549	0	0		0	39.55	87.5
PA0351_at	PA0351 /DEF=conserved hypothetical protein /FUNCTION=Hypothetical, unclassified, unknown	120.1	45.4	119.7	64.6	5296	2.64537	0.378018	1	4548	1.85294	0.539683	1	4890	2584	0.996669	1.00334	0	0	0.537885	1.85913	0	0	2.63656	0.379282	0	0	1.42291	0.702786	0	0		0	92.15	82.75
PA0352_at	PA0352 /DEF=probable transporter /FUNCTION=Membrane proteins; Transport of small molecules	97.2	74.7	225.9	176.8	4058	1.3012	0.768519	1	3705	1.27771	0.782647	1	5057	4453	2.32407	0.430279	0	0	1.81893	0.549774	0	0	3.0241	0.330677	0	0	2.3668	0.422511	0	0		0	201.35	85.95
PA0353_ilvD_at	PA0353 /GENE=ilvD /DEF=dihydroxy-acid dehydratase /FUNCTION=Amino acid biosynthesis and metabolism; Biosynthesis of cofactors, prosthetic groups and carriers	185.7	253.5	205.9	63.4	1930	0.732544	1.36511	1	5245	3.24763	0.307916	1	1712	2797	1.10878	0.901894	0	0	0.341411	2.92902	0	0	0.812229	1.23118	0	0	0.250099	3.99842	0	0		0	134.65	219.6
PA0354_at	PA0354 /DEF=conserved hypothetical protein /FUNCTION=Hypothetical, unclassified, unknown	134.4	225.2	134.8	11	1388	0.596803	1.6756	1	5823	12.2545	0.0816024	0	1858	2604	1.00298	0.997033	0	0	0.0818452	12.2182	-1	-1	0.598579	1.67062	0	0	0.0488455	20.4727	-1	-1		-22	72.9	179.8
PA0355_pfpI_at	PA0355 /GENE=pfpI /DEF=protease PfpI /FUNCTION=Translation, post-translational modification, degradation	105.5	295.2	205.6	137.6	691	0.357385	2.7981	1	4088	1.49419	0.669261	1	4790	4089	1.94882	0.513132	0	0	1.30427	0.766715	0	0	0.696477	1.4358	0	0	0.466125	2.14535	0	0		0	171.6	200.35
PA0356_at	PA0356 /DEF=hypothetical protein /FUNCTION=Hypothetical, unclassified, unknown	34.6	53.7	144.2	166.9	1577	0.64432	1.55202	1	2525	0.86399	1.15742	1	4928	5218	4.16763	0.239945	0	0	4.8237	0.20731	0	0	2.68529	0.372399	0	0	3.10801	0.32175	0	0		0	155.55	44.15
PA0357_mutM_at	PA0357 /GENE=mutM /DEF=formamidopyrimidine-DNA glycosylase /FUNCTION=DNA replication, recombination, modification and repair	21	105.3	24	28.4	288	0.19943	5.01429	0	2477	0.84507	1.18333	1	1664	2874	1.14286	0.875	0	0	1.35238	0.739437	0	0	0.22792	4.3875	0	0	0.269706	3.70775	0	0		0	26.2	63.15
PA0358_at	PA0358 /DEF=hypothetical protein /FUNCTION=Hypothetical, unclassified, unknown	193.8	94.7	14.3	358.9	5013	2.04646	0.488648	1	3	0.039844	25.0979	0	3128	148	0.0737874	13.5524	-1	-1	1.85191	0.539983	0	0	0.151003	6.62238	0	0	3.78986	0.263862	0	0		-11	186.6	144.25
PA0359_at	PA0359 /DEF=hypothetical protein /FUNCTION=Hypothetical, unclassified, unknown	205.9	134.9	255.5	37.5	4525	1.52632	0.655172	1	5652	6.81333	0.146771	0	3013	3057	1.24089	0.805871	0	0	0.182127	5.49067	0	0	1.894	0.527984	0	0	0.277984	3.59733	0	0		0	146.5	170.4
PA0360_at	PA0360 /DEF=hypothetical protein /FUNCTION=Hypothetical, unclassified, unknown	26.4	27.2	14.3	25.4	2949	0.970588	1.0303	1	1599	0.562992	1.77622	1	5625	1639	0.541667	1.84615	0	0	0.962121	1.03937	0	0	0.525735	1.9021	0	0	0.933824	1.07087	0	0		0	19.85	26.8
PA0361_at	PA0361 /DEF=probable gamma-glutamyltranspeptidase precursor /FUNCTION=Amino acid biosynthesis and metabolism	12.2	24.6	34.9	13.9	1061	0.495935	2.01639	1	4974	2.51079	0.398281	1	1479	4783	2.86066	0.34957	0	0	1.13934	0.877698	0	0	1.4187	0.704871	0	0	0.565041	1.76978	0	0		0	24.4	18.4
PA0362_fdx1_at	PA0362 /GENE=fdx1 /DEF=ferredoxin [4Fe-4S] /FUNCTION=Energy metabolism	112.5	113.5	85.9	89.1	3026	0.991189	1.00889	1	2857	0.964085	1.03725	1	1667	2133	0.763556	1.30966	0	0	0.792	1.26263	0	0	0.756828	1.3213	0	0	0.785022	1.27385	0	0		0	87.5	113
PA0363_coaD_at	PA0363 /GENE=coaD /DEF=phosphopantetheine adenylyltransferase /FUNCTION=Central intermediary metabolism	155.6	191.9	123.2	67.3	2258	0.810839	1.23329	1	4522	1.83061	0.546266	1	530	2191	0.791774	1.26299	0	0	0.432519	2.31204	0	0	0.642001	1.55763	0	0	0.350703	2.85141	0	0		0	95.25	173.75
PA0364_at	PA0364 /DEF=probable oxidoreductase /FUNCTION=Putative enzymes	54.8	21.7	62.3	132.1	5251	2.52535	0.395985	1	1309	0.471612	2.12039	1	3266	2856	1.13686	0.879615	0	0	2.41058	0.414837	0	0	2.87097	0.348315	0	0	6.08756	0.164269	0	0		0	97.2	38.25
PA0365_at	PA0365 /DEF=hypothetical protein /FUNCTION=Hypothetical, unclassified, unknown; Membrane proteins	236.1	270.5	665.6	658.7	2521	0.872828	1.1457	1	2982	1.01048	0.989633	1	2282	4763	2.81914	0.354718	0	0	2.78992	0.358433	0	0	2.46063	0.4064	0	0	2.43512	0.410657	0	0		0	662.15	253.3
PA0366_at	PA0366 /DEF=probable aldehyde dehydrogenase /FUNCTION=Putative enzymes	89.2	136.7	434.6	360.8	1607	0.652524	1.53251	1	3513	1.20455	0.830189	1	3723	5348	4.8722	0.205246	0	0	4.04484	0.247228	0	0	3.17922	0.314542	0	0	2.63936	0.37888	0	0		0	397.7	112.95
PA0367_at	PA0367 /DEF=probable transcriptional regulator /FUNCTION=Transcriptional regulators	91	109.5	65.3	202	2345	0.83105	1.2033	1	889	0.323267	3.09342	1	5647	2037	0.717582	1.39357	0	0	2.21978	0.450495	0	0	0.596347	1.67688	0	0	1.84475	0.542079	0	0		0	133.65	100.25
PA0368_at	PA0368 /DEF=conserved hypothetical protein /FUNCTION=Hypothetical, unclassified, unknown	228.7	277	35.1	160.9	2328	0.825632	1.21119	1	522	0.218148	4.58405	1	2578	425	0.153476	6.51567	0	0	0.703542	1.42138	0	0	0.126715	7.89174	-1	0	0.580866	1.72157	0	0		-1	98	252.85
PA0369_at	PA0369 /DEF=hypothetical protein /FUNCTION=Hypothetical, unclassified, unknown	240.4	256.4	221.5	239.2	2818	0.937598	1.06656	1	2728	0.926003	1.07991	1	4855	2435	0.921381	1.08533	0	0	0.995008	1.00502	0	0	0.863885	1.15756	0	0	0.932917	1.07191	0	0		0	230.35	248.4
PA0370_at	PA0370 /DEF=conserved hypothetical protein /FUNCTION=Hypothetical, unclassified, unknown	261.8	250.2	298.9	197.7	3248	1.04636	0.955691	1	4120	1.51189	0.661425	1	940	2870	1.14171	0.875878	0	0	0.755157	1.32423	0	0	1.19464	0.837069	0	0	0.790168	1.26555	0	0		0	248.3	256
PA0371_at	PA0371 /DEF=hypothetical protein /FUNCTION=Hypothetical, unclassified, unknown	233.1	64.5	18.3	25.8	5524	3.61395	0.276705	0	2030	0.709302	1.40984	1	1101	160	0.0785071	12.7377	-1	-1	0.110682	9.03488	-1	-1	0.283721	3.52459	0	0	0.4	2.5	0	0		-22	22.05	148.8
PA0372_at	PA0372 /DEF=probable zinc protease /FUNCTION=Putative enzymes	169.2	201.1	15.2	54	2390	0.841372	1.18853	1	748	0.281481	3.55263	1	5208	198	0.0898345	11.1316	-1	-1	0.319149	3.13333	0	0	0.0755843	13.2303	-1	-1	0.268523	3.72407	0	0		-22	34.6	185.15
PA0373_ftsY_at	PA0373 /GENE=ftsY /DEF=signal recognition particle receptor FtsY /FUNCTION=Protein secretion/export apparatus	302.5	289.9	244.6	324.6	3239	1.04346	0.958347	1	2173	0.753543	1.32706	1	1104	2223	0.808595	1.23671	0	0	1.07306	0.931916	0	0	0.843739	1.1852	0	0	1.1197	0.893099	0	0		0	284.6	296.2
PA0374_ftsE_at	PA0374 /GENE=ftsE /DEF=cell division protein FtsE /FUNCTION=Cell division; Transport of small molecules	281	217.4	141.8	173.3	4042	1.29255	0.773665	1	2386	0.818234	1.22214	1	5067	1537	0.504626	1.98166	0	0	0.616726	1.62147	0	0	0.652254	1.53315	0	0	0.797148	1.25447	0	0		0	157.55	249.2
PA0375_ftsX_at	PA0375 /GENE=ftsX /DEF=cell division protein FtsX /FUNCTION=Cell division	278.8	312.8	397.7	310.4	2600	0.891304	1.12195	1	3711	1.28125	0.780488	1	2792	3387	1.42647	0.701031	0	0	1.11334	0.898196	0	0	1.27142	0.786523	0	0	0.992327	1.00773	0	0		0	354.05	295.8
PA0376_rpoH_at	PA0376 /GENE=rpoH /DEF=sigma factor RpoH /FUNCTION=Transcriptional regulators	914.9	926.3	451.3	661.5	3013	0.987693	1.01246	1	1956	0.682237	1.46577	1	936	1495	0.493278	2.02725	0	0	0.72303	1.38307	0	0	0.487207	2.05251	0	0	0.714131	1.4003	0	0		0	556.4	920.6
PA0377_at	PA0377 /DEF=hypothetical protein /FUNCTION=Hypothetical, unclassified, unknown	191.6	148.2	72.2	146.9	4045	1.29285	0.773486	1	1377	0.491491	2.03463	1	4900	1195	0.376827	2.65374	0	0	0.766701	1.30429	0	0	0.487179	2.05263	0	0	0.991228	1.00885	0	0		0	109.55	169.9
PA0378_at	PA0378 /DEF=probable transglycosylase /FUNCTION=Cell wall / LPS / capsule	13.9	28	28.1	23.4	1064	0.496429	2.01439	1	3503	1.20085	0.83274	1	237	4156	2.02158	0.494662	0	0	1.68345	0.594017	0	0	1.00357	0.996441	0	0	0.835714	1.19658	0	0		0	25.75	20.95
PA0379_at	PA0379 /DEF=conserved hypothetical protein /FUNCTION=Hypothetical, unclassified, unknown	16.6	63.1	90.8	69.8	460	0.263074	3.8012	0	3752	1.30086	0.768722	1	406	5421	5.46988	0.182819	0	0	4.20482	0.237822	0	0	1.43899	0.694934	0	0	1.10618	0.904011	0	0		0	80.3	39.85
PA0380_i_at	PA0380 /DEF=conserved hypothetical protein /FUNCTION=Hypothetical, unclassified, unknown	183.5	208.1	276.6	182.8	2563	0.881788	1.13406	1	4127	1.51313	0.660882	1	3902	3531	1.50736	0.663413	0	0	0.996185	1.00383	0	0	1.32917	0.75235	0	0	0.878424	1.1384	0	0		0	229.7	195.8
PA0381_thiG_at	PA0381 /GENE=thiG /DEF=thiamine biosynthesis protein, thiazole moiety /FUNCTION=Biosynthesis of cofactors, prosthetic groups and carriers	246.5	304.1	244.6	27	2253	0.810589	1.23367	1	5760	9.05926	0.110384	0	1159	2573	0.992292	1.00777	0	0	0.109533	9.12963	-1	-1	0.804341	1.24325	0	0	0.0887866	11.263	-1	-1		-22	135.8	275.3
PA0382_micA_at	PA0382 /GENE=micA /DEF=DNA mismatch repair protein MicA /FUNCTION=DNA replication, recombination, modification and repair	8.8	176.5	40.7	23	2	0.0498584	20.0568	0	4455	1.76957	0.565111	1	4437	5311	4.625	0.216216	0	0	2.61364	0.382609	0	0	0.230595	4.33661	0	0	0.130312	7.67391	-1	0		-1	31.85	92.65
PA0383_at	PA0383 /DEF=conserved hypothetical protein /FUNCTION=Hypothetical, unclassified, unknown	90.8	129.2	195.2	125.9	1794	0.702786	1.42291	1	4175	1.55044	0.64498	1	384	4301	2.14978	0.465164	0	0	1.38656	0.721207	0	0	1.51084	0.661885	0	0	0.974458	1.02621	0	0		0	160.55	110
PA0384_at	PA0384 /DEF=hypothetical protein /FUNCTION=Hypothetical, unclassified, unknown	133.3	89.7	95.8	141.4	4465	1.48606	0.672918	1	1938	0.677511	1.47599	1	653	2042	0.71868	1.39144	0	0	1.06077	0.942716	0	0	1.068	0.936326	0	0	1.57637	0.634371	0	0		0	118.6	111.5
PA0385_at	PA0385 /DEF=hypothetical protein /FUNCTION=Hypothetical, unclassified, unknown	115.4	38.4	16.6	155.8	5403	3.00521	0.332756	0	115	0.106547	9.38554	0	2974	389	0.143847	6.95181	0	0	1.35009	0.740693	0	0	0.432292	2.31325	0	0	4.05729	0.24647	0	0		0	86.2	76.9
PA0386_at	PA0386 /DEF=probable oxidase /FUNCTION=Putative enzymes	52	71.1	69.9	201	1922	0.731364	1.36731	1	955	0.347761	2.87554	1	857	3240	1.34423	0.74392	0	0	3.86538	0.258706	0	0	0.983122	1.01717	0	0	2.827	0.353731	0	0		0	135.45	61.55
PA0387_at	PA0387 /DEF=conserved hypothetical protein /FUNCTION=Hypothetical, unclassified, unknown	282.8	202.2	328.2	340.7	4301	1.39862	0.714993	1	2854	0.963311	1.03809	1	138	2905	1.16054	0.86167	0	0	1.20474	0.830056	0	0	1.62315	0.616088	0	0	1.68497	0.593484	0	0		0	334.45	242.5
PA0388_at	PA0388 /DEF=hypothetical protein /FUNCTION=Hypothetical, unclassified, unknown	242.5	179.6	34.1	201.1	4181	1.35022	0.740619	1	342	0.169567	5.89736	0	3163	378	0.140619	7.11144	-1	0	0.829278	1.20587	0	0	0.189866	5.26686	0	0	1.11971	0.893088	0	0		-1	117.6	211.05
PA0389_at	PA0389 /DEF=hypothetical protein /FUNCTION=Hypothetical, unclassified, unknown	193.2	103.4	270.4	63.3	4887	1.86847	0.535197	1	5418	4.27172	0.234098	0	1980	3338	1.39959	0.714497	0	0	0.32764	3.05213	0	0	2.61509	0.382396	0	0	0.612186	1.63349	0	0		0	166.85	148.3
PA0390_metX_at	PA0390 /GENE=metX /DEF=homoserine O-acetyltransferase /FUNCTION=Amino acid biosynthesis and metabolism	175.7	91.6	144.4	126.7	4930	1.91812	0.521343	1	3354	1.1397	0.877424	1	5845	2256	0.821855	1.21676	0	0	0.721116	1.38674	0	0	1.57642	0.634349	0	0	1.38319	0.722968	0	0		0	135.55	133.65
PA0391_at	PA0391 /DEF=hypothetical protein /FUNCTION=Hypothetical, unclassified, unknown	239.2	232.8	398.4	546.3	3183	1.02749	0.973244	1	2090	0.72927	1.37123	1	1500	3766	1.66555	0.600402	0	0	2.28386	0.437855	0	0	1.71134	0.584337	0	0	2.34665	0.426139	0	0		0	472.35	236
PA0392_at	PA0392 /DEF=conserved hypothetical protein /FUNCTION=Hypothetical, unclassified, unknown	332.5	355	351.6	325.5	2813	0.93662	1.06767	1	3186	1.08018	0.925768	1	4978	2713	1.05744	0.945677	0	0	0.978947	1.02151	0	0	0.990423	1.00967	0	0	0.916901	1.09063	0	0		0	338.55	343.75
PA0393_proC_at	PA0393 /GENE=proC /DEF=pyrroline-5-carboxylate reductase /FUNCTION=Amino acid biosynthesis and metabolism	142.4	232.9	145	117	1447	0.611421	1.63553	1	3600	1.23932	0.806897	1	2610	2636	1.01826	0.982069	0	0	0.821629	1.21709	0	0	0.622585	1.60621	0	0	0.502362	1.9906	0	0		0	131	187.65
PA0394_at	PA0394 /DEF=conserved hypothetical protein /FUNCTION=Hypothetical, unclassified, unknown	214.2	137.1	317.8	180.7	4583	1.56236	0.640056	1	4439	1.75872	0.568597	1	2997	3493	1.48366	0.674009	0	0	0.843604	1.18539	0	0	2.31802	0.431403	0	0	1.31802	0.758716	0	0		0	249.25	175.65
PA0395_pilT_at	PA0395 /GENE=pilT /DEF=twitching motility protein PilT /FUNCTION=Motility & Attachment; Cell wall / LPS / capsule	236.3	237.1	168.9	115.4	3046	0.996626	1.00339	1	4036	1.4636	0.683245	1	4542	2031	0.714769	1.39905	0	0	0.488362	2.04766	0	0	0.712358	1.40379	0	0	0.486714	2.05459	0	0		0	142.15	236.7
PA0396_pilU_at	PA0396 /GENE=pilU /DEF=twitching motility protein PilU /FUNCTION=Motility & Attachment	247.8	172.3	310.4	367	4382	1.43819	0.695319	1	2481	0.845777	1.18235	1	107	3084	1.25262	0.798325	0	0	1.48103	0.675204	0	0	1.80151	0.55509	0	0	2.13001	0.469482	0	0		0	338.7	210.05
PA0397_at	PA0397 /DEF=probable cation efflux system protein /FUNCTION=Transport of small molecules	92.2	151.2	21.1	240.6	1438	0.609788	1.63991	1	59	0.0876974	11.4028	0	4811	683	0.22885	4.36967	0	0	2.60954	0.383209	0	0	0.13955	7.16588	-1	0	1.59127	0.628429	0	0		-1	130.85	121.7
PA0398_at	PA0398 /DEF=hypothetical protein /FUNCTION=Hypothetical, unclassified, unknown	2.6	12.8	214.9	13.9	299	0.203125	4.92308	0	5867	15.4604	0.0646812	0	1949	5899	82.6538	0.0120987	1	1	5.34615	0.18705	0	0	16.7891	0.0595626	1	1	1.08594	0.920863	0	0		22	114.4	7.7
PA0399_at	PA0399 /DEF=cystathionine beta-synthase /FUNCTION=Amino acid biosynthesis and metabolism	274.9	342.8	22.2	62.2	2216	0.801925	1.247	1	983	0.356913	2.8018	1	3740	169	0.0807566	12.3829	-1	-1	0.226264	4.41961	0	0	0.0647608	15.4414	-1	-1	0.181447	5.51125	0	0		-22	42.2	308.85
PA0400_at	PA0400 /DEF=probable cystathionine gamma-lyase /FUNCTION=Amino acid biosynthesis and metabolism	184.6	179.1	186.3	126.2	3192	1.03071	0.970206	1	4055	1.47623	0.677402	1	167	2617	1.00921	0.990875	0	0	0.68364	1.46276	0	0	1.0402	0.961353	0	0	0.704634	1.41918	0	0		0	156.25	181.85
PA0401_at	PA0401 /DEF=noncatalytic dihydroorotase-like protein /FUNCTION=Nucleotide biosynthesis and metabolism	211.8	196.1	158.3	37	3387	1.08006	0.925873	1	5420	4.27838	0.233733	0	1886	2095	0.747403	1.33797	0	0	0.174693	5.72432	0	0	0.807241	1.23879	0	0	0.188679	5.3	0	0		0	97.65	203.95
PA0402_pyrB_at	PA0402 /GENE=pyrB /DEF=aspartate carbamoyltransferase /FUNCTION=Amino acid biosynthesis and metabolism; Nucleotide biosynthesis and metabolism	269.4	354.1	629.1	255.8	2034	0.760802	1.3144	1	4951	2.45934	0.406613	1	402	4461	2.33519	0.428231	0	0	0.949517	1.05317	0	0	1.77662	0.562868	0	0	0.722395	1.38428	0	0		0	442.45	311.75
PA0403_pyrR_at	PA0403 /GENE=pyrR /DEF=transcriptional regulator PyrR /FUNCTION=Nucleotide biosynthesis and metabolism; Transcriptional regulators	545.5	442.4	302.9	534.1	3884	1.23305	0.810999	1	1610	0.567122	1.76329	1	3917	1671	0.55527	1.80092	0	0	0.979102	1.02134	0	0	0.684675	1.46055	0	0	1.20728	0.828309	0	0		0	418.5	493.95
PA0404_i_at	PA0404 /DEF=conserved hypothetical protein /FUNCTION=Hypothetical, unclassified, unknown	127.9	264.5	369.8	411.2	1022	0.483554	2.06802	1	2649	0.899319	1.11195	1	904	4801	2.89132	0.345863	0	0	3.21501	0.311041	0	0	1.39811	0.715251	0	0	1.55463	0.643239	0	0		0	390.5	196.2
PA0405_at	PA0405 /DEF=conserved hypothetical protein /FUNCTION=Hypothetical, unclassified, unknown	135.4	112.5	244.2	356	3809	1.20356	0.830871	1	1965	0.685955	1.45782	1	1468	3925	1.80355	0.554464	0	0	2.62925	0.380337	0	0	2.17067	0.460688	0	0	3.16444	0.316011	0	0		0	300.1	123.95
PA0406_at	PA0406 /DEF=hypothetical protein /FUNCTION=Hypothetical, unclassified, unknown	141.2	126.2	239.8	168.2	3527	1.11886	0.893768	1	3981	1.42568	0.701418	1	5266	3798	1.6983	0.588824	0	0	1.19122	0.839477	0	0	1.90016	0.526272	0	0	1.33281	0.750297	0	0		0	204	133.7
PA0407_gshB_at	PA0407 /GENE=gshB /DEF=glutathione synthetase /FUNCTION=Amino acid biosynthesis and metabolism; Biosynthesis of cofactors, prosthetic groups and carriers	211	272.5	436.2	335.4	2084	0.774312	1.29147	1	3751	1.30054	0.768913	1	4080	4208	2.0673	0.483723	0	0	1.58957	0.6291	0	0	1.60073	0.624713	0	0	1.23083	0.812463	0	0		0	385.8	241.75
PA0408_pilG_at	PA0408 /GENE=pilG /DEF=twitching motility protein PilG /FUNCTION=Chemotaxis; Two-component regulatory systems; Motility & Attachment	337.9	456.5	151.1	74.2	1962	0.740197	1.35099	1	4695	2.03639	0.491066	1	2772	1376	0.447174	2.23627	0	0	0.219592	4.55391	0	0	0.330997	3.02118	0	0	0.162541	6.15229	0	0		0	112.65	397.2
PA0409_pilH_at	PA0409 /GENE=pilH /DEF=twitching motility protein PilH /FUNCTION=Chemotaxis; Two-component regulatory systems; Motility & Attachment	348.9	416.1	101.6	25.6	2379	0.8385	1.19261	1	5380	3.96875	0.251969	0	4153	924	0.291201	3.43406	0	0	0.0733735	13.6289	-1	-1	0.244172	4.09547	0	0	0.0615237	16.2539	-1	-1		-22	63.6	382.5
PA0410_pilI_at	PA0410 /GENE=pilI /DEF=twitching motility protein PilI /FUNCTION=Motility & Attachment; Chemotaxis	228.6	210.4	162.3	230.3	3410	1.0865	0.920385	1	2012	0.704733	1.41898	1	2005	2018	0.709974	1.4085	0	0	1.00744	0.992618	0	0	0.771388	1.29636	0	0	1.09458	0.913591	0	0		0	196.3	219.5
PA0411_pilJ_at	PA0411 /GENE=pilJ /DEF=twitching motility protein PilJ /FUNCTION=Motility & Attachment; Chemotaxis	530.7	241.5	335.1	163.5	5103	2.19752	0.455059	1	4701	2.04954	0.487914	1	5275	1851	0.63143	1.58371	0	0	0.308084	3.24587	0	0	1.38758	0.72068	0	0	0.677019	1.47706	0	0		0	249.3	386.1
PA0412_pilK_at	PA0412 /GENE=pilK /DEF=methyltransferase PilK /FUNCTION=Motility & Attachment; Chemotaxis	173.5	165.6	124.4	43.4	3254	1.04771	0.954467	1	5114	2.86636	0.348875	1	1111	2034	0.717003	1.39469	0	0	0.250144	3.9977	0	0	0.751208	1.33119	0	0	0.262077	3.81567	0	0		0	83.9	169.55
PA0413_at	PA0413 /DEF=still frameshift probable component of chemotactic signal transduction system /FUNCTION=Motility & Attachment; Chemotaxis; Two-component regulatory systems	288.6	133.8	178.7	170.6	5080	2.15695	0.463617	1	3103	1.04748	0.954673	1	1889	1820	0.619196	1.615	0	0	0.59113	1.69168	0	0	1.33558	0.748741	0	0	1.27504	0.784291	0	0		0	174.65	211.2
PA0414_at	PA0414 /DEF=probable methylesterase /FUNCTION=Chemotaxis	133.7	14.1	105.5	279.3	5841	9.48227	0.10546	0	1052	0.37773	2.64739	1	5250	2183	0.78908	1.2673	0	0	2.08901	0.478697	0	0	7.48227	0.133649	1	0	19.8085	0.0504834	1	1		12	192.4	73.9
PA0415_at	PA0415 /DEF=probable chemotaxis protein /FUNCTION=Chemotaxis	359.4	191.3	438.9	639.8	4895	1.87872	0.532276	1	1966	0.685996	1.45774	1	5108	3025	1.2212	0.818865	0	0	1.78019	0.561738	0	0	2.2943	0.435862	0	0	3.34449	0.299	0	0		0	539.35	275.35
PA0416_at	PA0416 /DEF=probable transcriptional regulator /FUNCTION=Chemotaxis; Transcriptional regulators	14.8	112.4	22.2	10.8	116	0.131673	7.59459	0	4710	2.05556	0.486486	1	2899	3516	1.5	0.666667	0	0	0.72973	1.37037	0	0	0.197509	5.06306	0	0	0.0960854	10.4074	-1	-1		-11	16.5	63.6
PA0417_at	PA0417 /DEF=probable chemotaxis protein /FUNCTION=Chemotaxis	24.6	34.5	25.6	35.7	1833	0.713043	1.40244	1	2058	0.717087	1.39453	1	2192	2680	1.04065	0.960938	0	0	1.45122	0.689076	0	0	0.742029	1.34766	0	0	1.03478	0.966387	0	0		0	30.65	29.55
PA0418_at	PA0418 /DEF=hypothetical protein /FUNCTION=Hypothetical, unclassified, unknown	159.7	10.5	25.7	114.9	5884	15.2095	0.0657483	0	541	0.223673	4.47082	1	4270	445	0.160927	6.21401	0	0	0.719474	1.3899	0	0	2.44762	0.40856	0	0	10.9429	0.0913838	1	1		11	70.3	85.1
PA0419_at	PA0419 /DEF=conserved hypothetical protein /FUNCTION=Hypothetical, unclassified, unknown	44.8	247.5	53.4	10.6	241	0.18101	5.52455	0	5519	5.03774	0.198502	0	3990	2970	1.19196	0.838951	0	0	0.236607	4.22642	0	0	0.215758	4.63483	0	0	0.0428283	23.3491	-1	-1		-11	32	146.15
PA0420_bioA_at	PA0420 /GENE=bioA /DEF=adenosylmethionine-8-amino-7-oxononanoate aminotransferase /FUNCTION=Biosynthesis of cofactors, prosthetic groups and carriers	161.5	232	165.5	97.4	1767	0.696121	1.43653	1	4374	1.69918	0.58852	1	5883	2647	1.02477	0.975831	0	0	0.603096	1.65811	0	0	0.713362	1.40181	0	0	0.419828	2.38193	0	0		0	131.45	196.75
PA0421_at	PA0421 /DEF=hypothetical protein /FUNCTION=Putative enzymes	58.5	67.7	35.1	20.3	2486	0.864106	1.15726	1	4405	1.72906	0.578348	1	2727	1789	0.6	1.66667	0	0	0.347009	2.88177	0	0	0.518464	1.92877	0	0	0.299852	3.33498	0	0		0	27.7	63.1
PA0422_at	PA0422 /DEF=conserved hypothetical protein /FUNCTION=Hypothetical, unclassified, unknown	119.7	72.9	12.2	23.8	4669	1.64198	0.609023	1	1441	0.512605	1.95082	1	84	245	0.101921	9.81148	-1	-1	0.19883	5.02941	0	0	0.167353	5.97541	0	0	0.326475	3.06303	0	0		-11	18	96.3
PA0423_at	PA0423 /DEF=conserved hypothetical protein /FUNCTION=Hypothetical, unclassified, unknown	187.1	484.4	532.5	414	759	0.386251	2.58899	1	3721	1.28623	0.777465	1	2694	4775	2.84607	0.351362	0	0	2.21272	0.451932	0	0	1.0993	0.909671	0	0	0.854666	1.17005	0	0		0	473.25	335.75
PA0424_mexR_at	PA0424 /GENE=mexR /DEF=multidrug resistance operon repressor MexR /FUNCTION=Transcriptional regulators	94.8	167.2	38.6	59.5	1289	0.566986	1.76371	1	1849	0.648739	1.54145	1	5031	1264	0.407173	2.45596	0	0	0.627637	1.59328	0	0	0.230861	4.33161	0	0	0.355861	2.81008	0	0		0	49.05	131
PA0425_mexA_at	PA0425 /GENE=mexA /DEF=RND multidrug efflux membrane fusion protein MexA precursor /FUNCTION=Transport of small molecules; Antibiotic resistance and susceptibility	438.8	547.8	150.9	84.1	2211	0.801022	1.2484	1	4482	1.79429	0.557323	1	4307	1102	0.343892	2.90789	0	0	0.191659	5.2176	0	0	0.275465	3.63022	0	0	0.153523	6.51367	0	0		0	117.5	493.3
PA0426_mexB_at	PA0426 /GENE=mexB /DEF=RND multidrug efflux transporter MexB /FUNCTION=Membrane proteins; Transport of small molecules; Antibiotic resistance and susceptibility	518.2	364.6	54.5	307.6	4347	1.42128	0.703589	1	369	0.177178	5.64404	0	2693	259	0.105172	9.50826	-1	-1	0.593593	1.68466	0	0	0.149479	6.68991	0	0	0.843664	1.18531	0	0		-11	181.05	441.4
PA0427_oprM_at	PA0427 /GENE=oprM /DEF=outer membrane protein OprM precursor /FUNCTION=Membrane proteins; Transport of small molecules; Antibiotic resistance and susceptibility	682.2	490.8	314.5	513	4279	1.38998	0.719437	1	1743	0.61306	1.63116	1	2491	1409	0.461009	2.16916	0	0	0.751979	1.32982	0	0	0.640791	1.56057	0	0	1.04523	0.956725	0	0		0	413.75	586.5
PA0428_at	PA0428 /DEF=probable ATP-dependent RNA helicase /FUNCTION=Transcription, RNA processing and degradation	272.7	296.2	296.7	238.6	2743	0.920662	1.08618	1	3609	1.2435	0.804179	1	652	2761	1.08801	0.91911	0	0	0.874954	1.14292	0	0	1.00169	0.998315	0	0	0.805537	1.24141	0	0		0	267.65	284.45
PA0429_at	PA0429 /DEF=hypothetical protein /FUNCTION=Hypothetical, unclassified, unknown	304.6	232.8	205	123.8	4081	1.30842	0.764281	1	4321	1.6559	0.603902	1	1530	1943	0.673014	1.48585	0	0	0.406435	2.46042	0	0	0.880584	1.13561	0	0	0.531787	1.88045	0	0		0	164.4	268.7
PA0430_metF_at	PA0430 /GENE=metF /DEF=5,10-methylenetetrahydrofolate reductase /FUNCTION=Central intermediary metabolism; Amino acid biosynthesis and metabolism	147.9	116.6	10.6	117.3	3988	1.26844	0.788371	1	68	0.0903666	11.066	0	5825	143	0.07167	13.9528	-1	-1	0.793103	1.26087	0	0	0.0909091	11	-1	-1	1.006	0.994032	0	0		-22	63.95	132.25
PA0431_at	PA0431 /DEF=hypothetical protein /FUNCTION=Hypothetical, unclassified, unknown	286.2	269.2	166.8	121.9	3321	1.06315	0.940601	1	3874	1.36833	0.730815	1	4335	1741	0.582809	1.71583	0	0	0.425926	2.34783	0	0	0.619614	1.61391	0	0	0.452823	2.20837	0	0		0	144.35	277.7
PA0432_sahH_at	PA0432 /GENE=sahH /DEF=S-adenosyl-L-homocysteine hydrolase /FUNCTION=Amino acid biosynthesis and metabolism	599.6	471.3	420.6	174.2	3999	1.27223	0.786024	1	4931	2.41447	0.41417	1	2140	2007	0.701468	1.42558	0	0	0.290527	3.44202	0	0	0.892425	1.12054	0	0	0.369616	2.70551	0	0		0	297.4	535.45
PA0433_at	PA0433 /DEF=hypothetical protein /FUNCTION=Hypothetical, unclassified, unknown	118	70.1	279.5	273.1	4717	1.68331	0.594068	1	3024	1.02343	0.977102	1	873	4492	2.36864	0.422182	0	0	2.31441	0.432076	0	0	3.98716	0.250805	0	0	3.89586	0.256683	0	0		0	276.3	94.05
PA0434_at	PA0434 /DEF=hypothetical protein /FUNCTION=Hypothetical, unclassified, unknown; Membrane proteins	179.5	352.9	747	549.2	1101	0.508643	1.96602	1	3864	1.36016	0.735207	1	2214	5215	4.16156	0.240295	0	0	3.05961	0.326839	0	0	2.11675	0.472423	0	0	1.55625	0.642571	0	0		0	648.1	266.2
PA0435_at	PA0435 /DEF=hypothetical protein /FUNCTION=Hypothetical, unclassified, unknown	70	91.4	153.2	24.9	2057	0.765864	1.30571	1	5612	6.15261	0.162533	0	1180	4343	2.18857	0.456919	0	0	0.355714	2.81124	0	0	1.67615	0.596606	0	0	0.272429	3.67068	0	0		0	89.05	80.7
PA0436_at	PA0436 /DEF=probable transcriptional regulator /FUNCTION=Transcriptional regulators	280.8	289.6	399.8	137.2	2944	0.969613	1.03134	1	5136	2.91399	0.343172	1	4411	3382	1.42379	0.702351	0	0	0.488604	2.04665	0	0	1.38052	0.724362	0	0	0.473757	2.11079	0	0		0	268.5	285.2
PA0437_codA_at	PA0437 /GENE=codA /DEF=cytosine deaminase /FUNCTION=Nucleotide biosynthesis and metabolism	58.1	26.7	30	130.7	5093	2.17603	0.459552	1	567	0.229533	4.35667	1	1038	1578	0.516351	1.93667	0	0	2.24957	0.444529	0	0	1.1236	0.89	0	0	4.89513	0.204285	0	0		0	80.35	42.4
PA0438_codB_at	PA0438 /GENE=codB /DEF=cytosine permease /FUNCTION=Nucleotide biosynthesis and metabolism; Transport of small molecules	118.4	58.8	242.5	205.6	4984	2.01361	0.496622	1	3441	1.17947	0.847835	1	1044	4184	2.04814	0.488247	0	0	1.73649	0.575875	0	0	4.12415	0.242474	0	0	3.4966	0.285992	0	0		0	224.05	88.6
PA0439_at	PA0439 /DEF=probable oxidoreductase /FUNCTION=Putative enzymes	40	17.5	16.6	192.9	5146	2.28571	0.4375	1	54	0.086055	11.6205	0	3102	1292	0.415	2.40964	0	0	4.8225	0.207361	0	0	0.948571	1.05422	0	0	11.0229	0.0907206	1	1		11	104.75	28.75
PA0440_at	PA0440 /DEF=probable oxidoreductase /FUNCTION=Putative enzymes	8.6	29.5	48.8	19.9	534	0.291525	3.43023	0	4950	2.45226	0.407787	1	693	5432	5.67442	0.17623	0	0	2.31395	0.432161	0	0	1.65424	0.604508	0	0	0.674576	1.48241	0	0		0	34.35	19.05
PA0441_at	PA0441 /DEF=dihydropyrimidinase /FUNCTION=Nucleotide biosynthesis and metabolism	10	32.3	246	322.4	581	0.309598	3.23	1	2196	0.763027	1.31057	1	5708	5870	24.6	0.0406504	1	1	32.24	0.0310174	1	1	7.6161	0.131301	1	0	9.98142	0.100186	1	1		34	284.2	21.15
PA0442_r_at	PA0442 /DEF=hypothetical protein /FUNCTION=Hypothetical, unclassified, unknown	1.1	0.2	30	1.3	5719	5.5	0.181818	0	5890	23.0769	0.0433333	0	5897	5876	27.2727	0.0366667	1	1	1.18182	0.846154	0	0	150	0.00666667	1	1	6.5	0.153846	0	0		22	15.65	0.65
PA0443_at	PA0443 /DEF=probable transporter /FUNCTION=Membrane proteins; Transport of small molecules	108	10.6	11.6	33.5	5854	10.1887	0.0981481	0	949	0.346269	2.88793	1	5623	268	0.107407	9.31034	-1	-1	0.310185	3.22388	0	0	1.09434	0.913793	0	0	3.16038	0.316418	0	0		-11	22.55	59.3
PA0444_at	PA0444 /DEF=N-carbamoyl-beta-alanine amidohydrolase /FUNCTION=Nucleotide biosynthesis and metabolism	97.9	42.9	150.7	227.9	5145	2.28205	0.438202	1	1887	0.661255	1.51228	1	1619	3591	1.53933	0.649635	0	0	2.32789	0.429574	0	0	3.51282	0.284672	0	0	5.31235	0.18824	0	0		0	189.3	70.4
PA0445_s_at	PA0445 /DEF=probable transposase /FUNCTION=Related to phage, transposon, or plasmid	76.4	43.2	139.2	83.2	4817	1.76852	0.565445	1	4343	1.67308	0.597701	1	1748	3948	1.82199	0.548851	0	0	1.08901	0.918269	0	0	3.22222	0.310345	0	0	1.92593	0.519231	0	0		0	111.2	59.8
PA0446_at	PA0446 /DEF=conserved hypothetical protein /FUNCTION=Hypothetical, unclassified, unknown	143.5	117.1	65	174.3	3864	1.22545	0.816028	1	1031	0.37292	2.68154	1	4831	1391	0.452962	2.20769	0	0	1.21463	0.823293	0	0	0.555081	1.80154	0	0	1.48847	0.67183	0	0		0	119.65	130.3
PA0447_gcdH_at	PA0447 /GENE=gcdH /DEF=glutaryl-CoA dehydrogenase /FUNCTION=Amino acid biosynthesis and metabolism; Carbon compound catabolism; Fatty acid and phospholipid metabolism	178.8	138.8	108	203.2	4035	1.28818	0.776286	1	1504	0.531496	1.88148	1	2709	1795	0.604027	1.65556	0	0	1.13647	0.879921	0	0	0.778098	1.28519	0	0	1.46398	0.683071	0	0		0	155.6	158.8
PA0448_at	PA0448 /DEF=probable transcriptional regulator /FUNCTION=Transcriptional regulators	145.7	45.3	37.1	161	5450	3.21634	0.310913	0	569	0.230435	4.33962	1	1548	781	0.254633	3.92722	0	0	1.10501	0.904969	0	0	0.818985	1.22102	0	0	3.55408	0.281366	0	0		0	99.05	95.5
PA0449_at	PA0449 /DEF=hypothetical protein /FUNCTION=Hypothetical, unclassified, unknown	204.3	131.3	206.4	350.6	4574	1.55598	0.642682	1	1663	0.588705	1.69864	1	3964	2621	1.01028	0.989826	0	0	1.7161	0.582715	0	0	1.57197	0.636143	0	0	2.67022	0.374501	0	0		0	278.5	167.8
PA0450_at	PA0450 /DEF=probable phosphate transporter /FUNCTION=Membrane proteins; Transport of small molecules	25.8	26.7	59.8	53.3	2929	0.966292	1.03488	1	3312	1.12195	0.891304	1	1457	4447	2.31783	0.431438	0	0	2.06589	0.484053	0	0	2.2397	0.446488	0	0	1.99625	0.500938	0	0		0	56.55	26.25
PA0451_at	PA0451 /DEF=conserved hypothetical protein /FUNCTION=Hypothetical, unclassified, unknown; Membrane proteins	43.1	55	257.6	64.2	2128	0.783636	1.2761	1	5387	4.01246	0.249224	0	2314	5463	5.9768	0.167314	0	0	1.48956	0.67134	0	0	4.68364	0.213509	0	0	1.16727	0.856698	0	0		0	160.9	49.05
PA0452_at	PA0452 /DEF=probable stomatin-like protein /FUNCTION=Membrane proteins	15.6	15.2	100.7	11.4	3176	1.02632	0.974359	1	5751	8.83333	0.113208	0	4495	5505	6.45513	0.154916	0	0	0.730769	1.36842	0	0	6.625	0.150943	0	0	0.75	1.33333	0	0		0	56.05	15.4
PA0453_at	PA0453 /DEF=hypothetical protein /FUNCTION=Hypothetical, unclassified, unknown	25	87.9	180.3	129.1	519	0.284414	3.516	0	3926	1.39659	0.716029	1	3236	5569	7.212	0.138658	1	0	5.164	0.193648	0	0	2.05119	0.487521	0	0	1.46871	0.680868	0	0		1	154.7	56.45
PA0454_at	PA0454 /DEF=conserved hypothetical protein /FUNCTION=Hypothetical, unclassified, unknown	144.2	53.9	45.2	30.5	5305	2.67532	0.373786	1	4069	1.48197	0.674779	1	1930	1004	0.313454	3.19027	0	0	0.211512	4.72787	0	0	0.83859	1.19248	0	0	0.565863	1.76721	0	0		0	37.85	99.05
PA0455_dbpA_at	PA0455 /GENE=dbpA /DEF=RNA helicase DbpA /FUNCTION=Transcription, RNA processing and degradation	192.3	208.8	40.1	82.3	2745	0.920977	1.0858	1	1364	0.487242	2.05237	1	2007	602	0.208528	4.79551	0	0	0.427977	2.33657	0	0	0.19205	5.20698	0	0	0.394157	2.53706	0	0		0	61.2	200.55
PA0456_at	PA0456 /DEF=probable cold-shock protein /FUNCTION=Adaptation, protection; Transcriptional regulators	430.2	398.2	234.8	43.2	3389	1.08036	0.925616	1	5558	5.43519	0.183986	0	4160	1649	0.545793	1.8322	0	0	0.100418	9.95833	-1	-1	0.589653	1.69591	0	0	0.108488	9.21759	-1	-1		-22	139	414.2
PA0457_at	PA0457 /DEF=hypothetical protein /FUNCTION=Hypothetical, unclassified, unknown	58.6	39.4	34.7	13.4	4469	1.48731	0.672355	1	5009	2.58955	0.386167	1	312	1766	0.59215	1.68876	0	0	0.228669	4.37313	0	0	0.880711	1.13545	0	0	0.340102	2.9403	0	0		0	24.05	49
PA0458_at	PA0458 /DEF=probable MFS transporter /FUNCTION=Membrane proteins; Transport of small molecules	267.3	244.2	101.6	54.6	3442	1.09459	0.91358	1	4554	1.86081	0.537402	1	464	1201	0.380097	2.63091	0	0	0.204265	4.8956	0	0	0.416052	2.40354	0	0	0.223587	4.47253	0	0		0	78.1	255.75
PA0459_at	PA0459 /DEF=probable ClpA/B protease ATP binding subunit /FUNCTION=Translation, post-translational modification, degradation	708	263.9	230.4	130.9	5307	2.68283	0.37274	1	4442	1.76012	0.568142	1	2434	1049	0.325424	3.07292	0	0	0.184887	5.40871	0	0	0.873058	1.1454	0	0	0.496021	2.01604	0	0		0	180.65	485.95
PA0460_at	PA0460 /DEF=hypothetical protein /FUNCTION=Hypothetical, unclassified, unknown	207.1	34.3	170.4	78.9	5747	6.0379	0.16562	0	4772	2.1597	0.463028	1	1384	2258	0.822791	1.21538	0	0	0.380975	2.62484	0	0	4.96793	0.201291	0	0	2.30029	0.434728	0	0		0	124.65	120.7
PA0461_at	PA0461 /DEF=conserved hypothetical protein /FUNCTION=Hypothetical, unclassified, unknown	141	171	178.5	168.2	2324	0.824561	1.21277	1	3138	1.06124	0.942297	1	4934	3106	1.26596	0.789916	0	0	1.19291	0.838288	0	0	1.04386	0.957983	0	0	0.983626	1.01665	0	0		0	173.35	156
PA0462_at	PA0462 /DEF=hypothetical protein /FUNCTION=Hypothetical, unclassified, unknown	97.9	74.9	70.3	187.4	4076	1.30708	0.765066	1	1039	0.375133	2.66572	1	4719	2040	0.71808	1.3926	0	0	1.9142	0.522412	0	0	0.938585	1.06543	0	0	2.502	0.39968	0	0		0	128.85	86.4
PA0463_creB_at	PA0463 /GENE=creB /DEF=two-component response regulator CreB /FUNCTION=Transcriptional regulators; Two-component regulatory systems	146.6	93.2	177.5	267.2	4592	1.57296	0.635744	1	1900	0.664296	1.50535	1	826	3005	1.21078	0.825915	0	0	1.82265	0.548653	0	0	1.90451	0.52507	0	0	2.86695	0.348802	0	0		0	222.35	119.9
PA0464_creC_at	PA0464 /GENE=creC /DEF=two-component sensor CreC /FUNCTION=Two-component regulatory systems	125.7	86.8	53.1	160.9	4405	1.44816	0.690533	1	907	0.330019	3.03013	1	1449	1311	0.422434	2.36723	0	0	1.28003	0.781231	0	0	0.611751	1.63465	0	0	1.85369	0.539466	0	0		0	107	106.25
PA0465_creD_at	PA0465 /GENE=creD /DEF=inner membrane protein CreD /FUNCTION=Membrane proteins	18.8	19.2	76.8	33.2	2985	0.979167	1.02128	1	4865	2.31325	0.432292	1	5584	5194	4.08511	0.244792	0	0	1.76596	0.566265	0	0	4	0.25	0	0	1.72917	0.578313	0	0		0	55	19
PA0466_at	PA0466 /DEF=hypothetical protein /FUNCTION=Hypothetical, unclassified, unknown	104	233.6	198.5	190.3	928	0.445205	2.24615	1	3092	1.04309	0.95869	1	5328	4038	1.90865	0.523929	0	0	1.82981	0.546506	0	0	0.849743	1.17683	0	0	0.81464	1.22754	0	0		0	194.4	168.8
PA0467_at	PA0467 /DEF=conserved hypothetical protein /FUNCTION=Hypothetical, unclassified, unknown	141.4	168	54.5	68.9	2391	0.841667	1.18812	1	2291	0.791001	1.26422	1	1803	1215	0.385431	2.5945	0	0	0.48727	2.05225	0	0	0.324405	3.08257	0	0	0.410119	2.43832	0	0		0	61.7	154.7
PA0468_at	PA0468 /DEF=hypothetical protein /FUNCTION=Hypothetical, unclassified, unknown	306	168.8	177.9	142.4	4855	1.8128	0.551634	1	3626	1.2493	0.80045	1	3248	1738	0.581373	1.72007	0	0	0.465359	2.14888	0	0	1.05391	0.948848	0	0	0.843602	1.18539	0	0		0	160.15	237.4
PA0469_at	PA0469 /DEF=hypothetical protein /FUNCTION=Hypothetical, unclassified, unknown	214.1	302.4	390.4	578.1	1815	0.708003	1.41242	1	1932	0.675316	1.48079	1	3773	3950	1.82345	0.548412	0	0	2.70014	0.370351	0	0	1.29101	0.77459	0	0	1.91171	0.523093	0	0		0	484.25	258.25
PA0470_at	PA0470 /DEF=probable hydroxamate-type ferrisiderophore receptor /FUNCTION=Transport of small molecules	62.2	37.3	11	20.6	4700	1.66756	0.599678	1	1507	0.533981	1.87273	1	377	510	0.176849	5.65455	0	0	0.33119	3.01942	0	0	0.294906	3.39091	0	0	0.552279	1.81068	0	0		0	15.8	49.75
PA0471_at	PA0471 /DEF=probable transmembrane sensor /FUNCTION=Membrane proteins; Transcriptional regulators; Two-component regulatory systems	59.6	50.8	47.3	21.7	3711	1.17323	0.852349	1	4796	2.17972	0.458774	1	4809	2194	0.793624	1.26004	0	0	0.364094	2.74654	0	0	0.931102	1.074	0	0	0.427165	2.34101	0	0		0	34.5	55.2
PA0472_at	PA0472 /DEF=probable sigma-70 factor, ECF subfamily /FUNCTION=Transcriptional regulators	29.6	73.3	161.2	174.5	805	0.40382	2.47635	1	2718	0.923782	1.08251	1	1440	5418	5.44595	0.183623	0	0	5.89527	0.169628	0	0	2.19918	0.454715	0	0	2.38063	0.420057	0	0		0	167.85	51.45
PA0473_at	PA0473 /DEF=probable glutathione S-transferase /FUNCTION=Putative enzymes	129.3	118	185.5	261.9	3444	1.09576	0.912606	1	2028	0.708286	1.41186	1	5184	3404	1.43465	0.697035	0	0	2.02552	0.4937	0	0	1.57203	0.636119	0	0	2.21949	0.450554	0	0		0	223.7	123.65
PA0474_at	PA0474 /DEF=hypothetical protein /FUNCTION=Hypothetical, unclassified, unknown	12	9.4	13.5	13.7	4010	1.2766	0.783333	1	2910	0.985401	1.01481	1	1482	2833	1.125	0.888889	0	0	1.14167	0.875912	0	0	1.43617	0.696296	0	0	1.45745	0.686131	0	0		0	13.6	10.7
PA0475_at	PA0475 /DEF=probable transcriptional regulator /FUNCTION=Transcriptional regulators	7.3	59.4	34.6	133.7	98	0.122896	8.13699	0	666	0.258788	3.86416	1	679	5331	4.73973	0.210983	0	0	18.3151	0.0545999	1	1	0.582492	1.71676	0	0	2.25084	0.444278	0	0		11	84.15	33.35
PA0476_at	PA0476 /DEF=probable permease /FUNCTION=Transport of small molecules	25.1	22	313.3	327.3	3611	1.14091	0.876494	1	2834	0.957226	1.04469	1	4762	5749	12.4821	0.0801149	1	1	13.0398	0.0766881	1	1	14.2409	0.0702202	1	1	14.8773	0.0672166	1	1		44	320.3	23.55
PA0477_at	PA0477 /DEF=probable transcriptional regulator /FUNCTION=Transcriptional regulators	75.4	150.9	36.8	27	1072	0.499669	2.00133	1	3867	1.36296	0.733696	1	311	1482	0.488064	2.04891	0	0	0.35809	2.79259	0	0	0.24387	4.10054	0	0	0.178926	5.58889	0	0		0	31.9	113.15
PA0478_at	PA0478 /DEF=probable N-acetyltransferase /FUNCTION=Putative enzymes	60.8	23.8	39.6	17.5	5258	2.55462	0.391447	1	4838	2.26286	0.441919	1	1021	1897	0.651316	1.53535	0	0	0.287829	3.47429	0	0	1.66387	0.60101	0	0	0.735294	1.36	0	0		0	28.55	42.3
PA0479_at	PA0479 /DEF=probable transcriptional regulator /FUNCTION=Transcriptional regulators	9.4	9.3	66.2	17	3104	1.01075	0.989362	1	5366	3.89412	0.256798	0	3349	5557	7.04255	0.141994	1	0	1.80851	0.552941	0	0	7.11828	0.140483	1	0	1.82796	0.547059	0	0		2	41.6	9.35
PA0480_at	PA0480 /DEF=probable hydrolase /FUNCTION=Putative enzymes	10.7	17.1	17.8	19.8	1509	0.625731	1.59813	1	2646	0.89899	1.11236	1	1463	3764	1.66355	0.601124	0	0	1.85047	0.540404	0	0	1.04094	0.960674	0	0	1.15789	0.863636	0	0		0	18.8	13.9
PA0481_at	PA0481 /DEF=hypothetical protein /FUNCTION=Hypothetical, unclassified, unknown	47.4	9.5	200.7	64.9	5678	4.98947	0.200422	0	5205	3.09245	0.323368	1	350	5232	4.23418	0.236173	0	0	1.3692	0.730354	0	0	21.1263	0.0473343	1	1	6.83158	0.146379	0	0		11	132.8	28.45
PA0482_glcB_at	PA0482 /GENE=glcB /DEF=malate synthase G /FUNCTION=Carbon compound catabolism; Central intermediary metabolism	230.1	284.1	328.8	306.1	2250	0.809926	1.23468	1	3175	1.07416	0.930961	1	757	3393	1.42894	0.699818	0	0	1.33029	0.751715	0	0	1.15734	0.864051	0	0	1.07744	0.928128	0	0		0	317.45	257.1
PA0483_at	PA0483 /DEF=probable acetyltransferase /FUNCTION=Putative enzymes	20.3	112.1	12.8	111.7	242	0.181088	5.52217	0	144	0.114593	8.72656	0	4037	1850	0.630542	1.58594	0	0	5.50246	0.181737	0	0	0.114184	8.75781	-1	-1	0.996432	1.00358	0	0		-11	62.25	66.2
PA0484_at	PA0484 /DEF=conserved hypothetical protein /FUNCTION=Hypothetical, unclassified, unknown	237	214.2	356.9	259.4	3494	1.10644	0.903797	1	3889	1.37587	0.726814	1	3819	3526	1.50591	0.664052	0	0	1.09451	0.913647	0	0	1.6662	0.600168	0	0	1.21102	0.825752	0	0		0	308.15	225.6
PA0485_at	PA0485 /DEF=conserved hypothetical protein /FUNCTION=Hypothetical, unclassified, unknown; Membrane proteins	49.7	115.9	67.9	16.6	879	0.428818	2.33199	1	5396	4.09036	0.244477	0	696	3283	1.3662	0.731959	0	0	0.334004	2.99398	0	0	0.58585	1.70692	0	0	0.143227	6.98193	0	0		0	42.25	82.8
PA0486_at	PA0486 /DEF=conserved hypothetical protein /FUNCTION=Hypothetical, unclassified, unknown	112.7	150.5	339.4	140.7	1993	0.748837	1.3354	1	4926	2.41222	0.414555	1	1831	4858	3.01154	0.332057	0	0	1.24845	0.800995	0	0	2.25515	0.44343	0	0	0.934884	1.06965	0	0		0	240.05	131.6
PA0487_at	PA0487 /DEF=probable molybdenum transport regulator /FUNCTION=	147.2	144.4	65.8	125.5	3152	1.01939	0.980978	1	1477	0.524303	1.90729	1	465	1375	0.447011	2.23708	0	0	0.852582	1.17291	0	0	0.455679	2.19453	0	0	0.869114	1.1506	0	0		0	95.65	145.8
PA0488_at	PA0488 /DEF=conserved hypothetical protein /FUNCTION=Hypothetical, unclassified, unknown	134.7	100	215.4	134.8	4173	1.347	0.74239	1	4248	1.59792	0.625812	1	2302	3688	1.59911	0.625348	0	0	1.00074	0.999258	0	0	2.154	0.464253	0	0	1.348	0.74184	0	0		0	175.1	117.35
PA0489_at	PA0489 /DEF=probable phosphoribosyl transferase /FUNCTION=Putative enzymes	177.5	114.2	21.3	19.5	4572	1.55429	0.64338	1	3223	1.09231	0.915493	1	907	317	0.12	8.33333	-1	-1	0.109859	9.10256	-1	-1	0.186515	5.3615	0	0	0.170753	5.85641	0	0		-22	20.4	145.85
PA0490_at	PA0490 /DEF=hypothetical protein /FUNCTION=Hypothetical, unclassified, unknown	137.7	120	130	159.6	3629	1.1475	0.87146	1	2368	0.814536	1.22769	1	980	2477	0.944081	1.05923	0	0	1.15904	0.862782	0	0	1.08333	0.923077	0	0	1.33	0.75188	0	0		0	144.8	128.85
PA0491_at	PA0491 /DEF=probable transcriptional regulator /FUNCTION=Transcriptional regulators	26.2	67.2	178.9	50.5	771	0.389881	2.56489	1	5303	3.54257	0.282281	1	3701	5544	6.82824	0.146451	0	0	1.92748	0.518812	0	0	2.6622	0.375629	0	0	0.751488	1.33069	0	0		0	114.7	46.7
PA0492_at	PA0492 /DEF=conserved hypothetical protein /FUNCTION=Hypothetical, unclassified, unknown	17.2	39.6	155.8	17	897	0.434343	2.30233	1	5763	9.16471	0.109114	0	571	5667	9.05814	0.110398	1	1	0.988372	1.01176	0	0	3.93434	0.254172	0	0	0.429293	2.32941	0	0		11	86.4	28.4
PA0493_at	PA0493 /DEF=probable biotin-requiring enzyme /FUNCTION=Putative enzymes	18.4	4.7	6.6	13.4	5575	3.91489	0.255435	0	1382	0.492537	2.0303	1	1048	1147	0.358696	2.78788	0	0	0.728261	1.37313	0	0	1.40426	0.712121	0	0	2.85106	0.350746	0	0		0	10	11.55
PA0494_at	PA0494 /DEF=probable acyl-CoA carboxylase subunit /FUNCTION=Putative enzymes	57.4	93.8	17.5	12.6	1450	0.61194	1.63415	1	3912	1.38889	0.72	1	330	970	0.304878	3.28	0	0	0.219512	4.55556	0	0	0.186567	5.36	0	0	0.134328	7.44444	-1	0		-1	15.05	75.6
PA0495_at	PA0495 /DEF=hypothetical protein /FUNCTION=Hypothetical, unclassified, unknown	108.3	40.9	22.7	79	5297	2.64792	0.377655	1	771	0.287342	3.48018	1	4803	608	0.209603	4.77093	0	0	0.729455	1.37089	0	0	0.555012	1.80176	0	0	1.93154	0.517722	0	0		0	50.85	74.6
PA0496_at	PA0496 /DEF=conserved hypothetical protein /FUNCTION=Hypothetical, unclassified, unknown	13.5	90.6	17.8	68.4	152	0.149007	6.71111	0	675	0.260234	3.8427	1	991	3194	1.31852	0.758427	0	0	5.06667	0.197368	0	0	0.196468	5.08989	0	0	0.754967	1.32456	0	0		0	43.1	52.05
PA0497_at	PA0497 /DEF=hypothetical protein /FUNCTION=Hypothetical, unclassified, unknown	10.8	13.7	31.9	220.7	2143	0.788321	1.26852	1	250	0.14454	6.9185	0	1108	4827	2.9537	0.338558	0	0	20.4352	0.0489352	1	1	2.32847	0.429467	0	0	16.1095	0.0620752	1	1		22	126.3	12.25
PA0498_at	PA0498 /DEF=hypothetical protein /FUNCTION=Hypothetical, unclassified, unknown	68.2	1.5	75.6	16.8	5900	45.4667	0.0219941	0	5446	4.5	0.222222	0	4120	2796	1.1085	0.902116	0	0	0.246334	4.05952	0	0	50.4	0.0198413	1	1	11.2	0.0892857	1	1		22	46.2	34.85
PA0499_at	PA0499 /DEF=probable pili assembly chaperone /FUNCTION=Motility & Attachment; Chaperones & heat shock proteins	83.2	100	240	135	2350	0.832	1.20192	1	4463	1.77778	0.5625	1	950	4796	2.88462	0.346667	0	0	1.6226	0.616296	0	0	2.4	0.416667	0	0	1.35	0.740741	0	0		0	187.5	91.6
PA0500_bioB_at	PA0500 /GENE=bioB /DEF=biotin synthase /FUNCTION=Biosynthesis of cofactors, prosthetic groups and carriers	192.1	235.7	169.2	213.7	2276	0.815019	1.22697	1	2292	0.791764	1.263	1	1009	2355	0.880791	1.13534	0	0	1.11244	0.898924	0	0	0.717862	1.39303	0	0	0.906661	1.10295	0	0		0	191.45	213.9
PA0501_bioF_at	PA0501 /GENE=bioF /DEF=8-amino-7-oxononanoate synthase /FUNCTION=Biosynthesis of cofactors, prosthetic groups and carriers	156.7	288.5	351.4	353.2	1220	0.543154	1.8411	1	2935	0.994904	1.00512	1	1572	4385	2.2425	0.445931	0	0	2.25399	0.443658	0	0	1.21802	0.821002	0	0	1.22426	0.816818	0	0		0	352.3	222.6
PA0502_at	PA0502 /DEF=probable biotin biosynthesis protein bioH /FUNCTION=Biosynthesis of cofactors, prosthetic groups and carriers	19.6	73.7	17.7	11.3	473	0.265943	3.7602	0	4201	1.56637	0.638418	1	5769	2400	0.903061	1.10734	0	0	0.576531	1.73451	0	0	0.240163	4.16384	0	0	0.153324	6.52212	0	0		0	14.5	46.65
PA0503_at	PA0503 /DEF=probable biotin synthesis protein BioC /FUNCTION=Biosynthesis of cofactors, prosthetic groups and carriers	109.7	27.1	41.6	43.9	5586	4.04797	0.247037	0	2803	0.947608	1.05529	1	3281	1200	0.379216	2.63702	0	0	0.400182	2.49886	0	0	1.53506	0.651442	0	0	1.61993	0.617312	0	0		0	42.75	68.4
PA0504_bioD_at	PA0504 /GENE=bioD /DEF=dethiobiotin synthase /FUNCTION=Biosynthesis of cofactors, prosthetic groups and carriers	214	181.9	312.1	65.7	3725	1.17647	0.85	1	5491	4.75038	0.210509	0	3522	3443	1.45841	0.685678	0	0	0.307009	3.25723	0	0	1.71578	0.582826	0	0	0.361187	2.76865	0	0		0	188.9	197.95
PA0505_at	PA0505 /DEF=hypothetical protein /FUNCTION=Hypothetical, unclassified, unknown	376.3	308.3	524.2	610.1	3854	1.22056	0.819293	1	2515	0.859203	1.16387	1	5065	3322	1.39304	0.717856	0	0	1.62131	0.616784	0	0	1.70029	0.588134	0	0	1.97892	0.505327	0	0		0	567.15	342.3
PA0506_at	PA0506 /DEF=probable acyl-CoA dehydrogenase /FUNCTION=Putative enzymes	252.2	188	195	223.5	4159	1.34149	0.74544	1	2554	0.872483	1.14615	1	1183	2154	0.773196	1.29333	0	0	0.886201	1.12841	0	0	1.03723	0.964103	0	0	1.18883	0.841163	0	0		0	209.25	220.1
PA0507_at	PA0507 /DEF=probable acyl-CoA dehydrogenase /FUNCTION=Putative enzymes	114	159.9	119.5	228.2	1832	0.712946	1.40263	1	1474	0.523663	1.90962	1	1899	2695	1.04825	0.953975	0	0	2.00175	0.499562	0	0	0.747342	1.33808	0	0	1.42714	0.700701	0	0		0	173.85	136.95
PA0508_at	PA0508 /DEF=probable acyl-CoA dehydrogenase /FUNCTION=Putative enzymes	55.1	130.5	107.7	28.2	852	0.422222	2.36842	1	5353	3.81915	0.261838	0	649	4096	1.95463	0.511606	0	0	0.511797	1.9539	0	0	0.825287	1.2117	0	0	0.216092	4.62766	0	0		0	67.95	92.8
PA0509_nirN_at	PA0509 /GENE=nirN /DEF=probable c-type cytochrome /FUNCTION=Energy metabolism; Biosynthesis of cofactors, prosthetic groups and carriers	105.5	171.7	303	202.8	1459	0.614444	1.62749	1	4087	1.49408	0.669307	1	3538	4789	2.87204	0.348185	0	0	1.92227	0.520217	0	0	1.76471	0.566667	0	0	1.18113	0.846647	0	0		0	252.9	138.6
PA0510_at	PA0510 /DEF=probable uroporphyrin-III c-methyltransferase /FUNCTION=Energy metabolism; Biosynthesis of cofactors, prosthetic groups and carriers	95.8	76.1	123.1	313.1	3954	1.25887	0.794363	1	1096	0.393165	2.54346	1	5440	3135	1.28497	0.778229	0	0	3.26827	0.305973	0	0	1.61761	0.618197	0	0	4.11432	0.243053	0	0		0	218.1	85.95
PA0511_nirJ_at	PA0511 /GENE=nirJ /DEF=heme d1 biosynthesis protein NirJ /FUNCTION=Biosynthesis of cofactors, prosthetic groups and carriers; Energy metabolism	177.3	270.5	668.7	553.2	1616	0.655453	1.52566	1	3521	1.20879	0.827277	1	2937	5121	3.77157	0.265141	0	0	3.12014	0.320499	0	0	2.47209	0.404516	0	0	2.0451	0.488973	0	0		0	610.95	223.9
PA0512_at	PA0512 /DEF=conserved hypothetical protein /FUNCTION=Energy metabolism; Hypothetical, unclassified, unknown; Biosynthesis of cofactors, prosthetic groups and carriers	67.3	21.3	165.1	90.9	5440	3.15962	0.316493	0	4502	1.81628	0.550575	1	260	4550	2.45319	0.407632	0	0	1.35067	0.740374	0	0	7.75117	0.129013	1	0	4.26761	0.234323	0	0		1	128	44.3
PA0513_at	PA0513 /DEF=probable transcriptional regulator /FUNCTION=Energy metabolism; Transcriptional regulators; Biosynthesis of cofactors, prosthetic groups and carriers	90.2	72.6	311.5	123.5	3911	1.24242	0.804878	1	4978	2.52227	0.396469	1	487	5045	3.45344	0.289567	0	0	1.36918	0.730364	0	0	4.29063	0.233066	0	0	1.7011	0.587854	0	0		0	217.5	81.4
PA0514_nirL_at	PA0514 /GENE=nirL /DEF=heme d1 biosynthesis protein NirL /FUNCTION=Energy metabolism; Hypothetical, unclassified, unknown; Biosynthesis of cofactors, prosthetic groups and carriers	92.5	281.8	252.4	98.4	623	0.328247	3.04649	1	4995	2.56504	0.389857	1	4997	4717	2.72865	0.366482	0	0	1.06378	0.940041	0	0	0.895671	1.11648	0	0	0.349184	2.86382	0	0		0	175.4	187.15
PA0515_at	PA0515 /DEF=probable transcriptional regulator /FUNCTION=Energy metabolism; Transcriptional regulators; Biosynthesis of cofactors, prosthetic groups and carriers	193.8	28.5	31.1	245.8	5780	6.8	0.147059	0	176	0.126526	7.90354	0	1574	444	0.160475	6.23151	0	0	1.26832	0.788446	0	0	1.09123	0.916399	0	0	8.62456	0.115948	1	1		11	138.45	111.15
PA0516_nirF_at	PA0516 /GENE=nirF /DEF=heme d1 biosynthesis protein NirF /FUNCTION=Biosynthesis of cofactors, prosthetic groups and carriers; Energy metabolism	74	45.5	64.5	32.1	4649	1.62637	0.614865	1	4672	2.00935	0.497674	1	436	2341	0.871622	1.14729	0	0	0.433784	2.3053	0	0	1.41758	0.705426	0	0	0.705495	1.41745	0	0		0	48.3	59.75
PA0517_nirC_at	PA0517 /GENE=nirC /DEF=probable c-type cytochrome precursor /FUNCTION=Biosynthesis of cofactors, prosthetic groups and carriers; Energy metabolism	265.6	56.7	143.7	226.4	5657	4.6843	0.213479	0	1813	0.634717	1.5755	1	5626	1636	0.541039	1.8483	0	0	0.85241	1.17314	0	0	2.53439	0.394572	0	0	3.99295	0.250442	0	0		0	185.05	161.15
PA0518_nirM_at	PA0518 /GENE=nirM /DEF=cytochrome c-551 precursor /FUNCTION=Biosynthesis of cofactors, prosthetic groups and carriers; Energy metabolism	427.4	300	428.7	617.5	4362	1.42467	0.701919	1	1983	0.694251	1.4404	1	4567	2605	1.00304	0.996968	0	0	1.44478	0.692146	0	0	1.429	0.69979	0	0	2.05833	0.48583	0	0		0	523.1	363.7
PA0519_nirS_at	PA0519 /GENE=nirS /DEF=nitrite reductase precursor /FUNCTION=Energy metabolism	437.3	249	892	711.7	4807	1.75622	0.569403	1	3639	1.25334	0.79787	1	4783	4174	2.03979	0.490247	0	0	1.62749	0.614444	0	0	3.58233	0.279148	0	0	2.85823	0.349867	0	0		0	801.85	343.15
PA0520_nirQ_at	PA0520 /GENE=nirQ /DEF=regulatory protein NirQ /FUNCTION=Central intermediary metabolism; Energy metabolism	72.4	118.2	41.4	152.9	1453	0.612521	1.6326	1	707	0.270765	3.69324	1	5746	1717	0.571823	1.74879	0	0	2.11188	0.473512	0	0	0.350254	2.85507	0	0	1.29357	0.773054	0	0		0	97.15	95.3
PA0521_at	PA0521 /DEF=probable cytochrome c oxidase subunit /FUNCTION=Energy metabolism	44.3	67.5	292.5	21.6	1619	0.656296	1.5237	1	5843	13.5417	0.0738462	0	5621	5515	6.60271	0.151453	0	0	0.487585	2.05093	0	0	4.33333	0.230769	0	0	0.32	3.125	0	0		0	157.05	55.9
PA0522_r_at	PA0522 /DEF=hypothetical protein /FUNCTION=Hypothetical, unclassified, unknown	692.3	938.2	1008.7	999.3	1950	0.737902	1.35519	1	2978	1.00941	0.990681	1	1467	3442	1.45703	0.686329	0	0	1.44345	0.692785	0	0	1.07514	0.930108	0	0	1.06512	0.938857	0	0		0	1004	815.25
PA0523_norC_at	PA0523 /GENE=norC /DEF=nitric-oxide reductase subunit C /FUNCTION=Energy metabolism	67.9	81.7	177.9	152.8	2346	0.831089	1.20324	1	3409	1.16427	0.858909	1	2970	4651	2.62003	0.381675	0	0	2.25037	0.444372	0	0	2.17748	0.459247	0	0	1.87026	0.534686	0	0		0	165.35	74.8
PA0524_norB_at	PA0524 /GENE=norB /DEF=nitric-oxide reductase subunit B /FUNCTION=Energy metabolism	63.6	4.7	9.2	8.4	5877	13.5319	0.0738994	0	3235	1.09524	0.913043	1	5821	392	0.144654	6.91304	0	0	0.132075	7.57143	-1	0	1.95745	0.51087	0	0	1.78723	0.559524	0	0		-1	8.8	34.15
PA0525_at	PA0525 /DEF=probable dinitrification protein NorD /FUNCTION=Energy metabolism	8.2	112.6	78.8	211	20	0.0728242	13.7317	0	1034	0.37346	2.67766	1	3778	5682	9.60976	0.104061	1	1	25.7317	0.0388626	1	1	0.699822	1.42893	0	0	1.87389	0.533649	0	0		22	144.9	60.4
PA0526_at	PA0526 /DEF=hypothetical protein /FUNCTION=Hypothetical, unclassified, unknown	136.5	100.5	109.6	221.3	4206	1.35821	0.736264	1	1392	0.495255	2.01916	1	3405	2212	0.80293	1.24544	0	0	1.62125	0.61681	0	0	1.09055	0.916971	0	0	2.20199	0.454135	0	0		0	165.45	118.5
PA0527_dnr_at	PA0527 /GENE=dnr /DEF=transcriptional regulator Dnr /FUNCTION=Transcriptional regulators	276.7	240	158.5	109.5	3643	1.15292	0.867365	1	4012	1.44749	0.690852	1	1151	1719	0.572823	1.74574	0	0	0.395735	2.52694	0	0	0.660417	1.5142	0	0	0.45625	2.19178	0	0		0	134	258.35
PA0528_at	PA0528 /DEF=probable transcriptional regulator /FUNCTION=Transcriptional regulators	52.8	189.8	178	175.2	507	0.278188	3.5947	0	2996	1.01598	0.98427	1	3675	5015	3.37121	0.296629	0	0	3.31818	0.30137	0	0	0.937829	1.06629	0	0	0.923077	1.08333	0	0		0	176.6	121.3
PA0529_at	PA0529 /DEF=conserved hypothetical protein /FUNCTION=Hypothetical, unclassified, unknown	22.5	35	89.3	29.3	1572	0.642857	1.55556	1	5195	3.04778	0.328108	1	2108	5170	3.96889	0.25196	0	0	1.30222	0.767918	0	0	2.55143	0.391937	0	0	0.837143	1.19454	0	0		0	59.3	28.75
PA0530_at	PA0530 /DEF=probable class III pyridoxal phosphate-dependent aminotransferase /FUNCTION=Putative enzymes	45.7	176.3	125.8	46.7	451	0.259217	3.85777	0	5053	2.69379	0.371224	1	168	4731	2.75274	0.363275	0	0	1.02188	0.978587	0	0	0.713556	1.40143	0	0	0.264889	3.77516	0	0		0	86.25	111
PA0531_at	PA0531 /DEF=probable glutamine amidotransferase /FUNCTION=Putative enzymes	14.2	31.3	41.9	143.6	945	0.453674	2.20423	1	784	0.291783	3.42721	1	4211	4825	2.9507	0.338902	0	0	10.1127	0.0988858	1	1	1.33866	0.747017	0	0	4.58786	0.217967	0	0		11	92.75	22.75
PA0532_at	PA0532 /DEF=hypothetical protein /FUNCTION=Hypothetical, unclassified, unknown	194.4	69.6	310.3	99.2	5335	2.7931	0.358025	1	5216	3.12802	0.319691	1	2132	3678	1.59619	0.62649	0	0	0.510288	1.95968	0	0	4.45833	0.224299	0	0	1.42529	0.701613	0	0		0	204.75	132
PA0533_at	PA0533 /DEF=probable transcriptional regulator /FUNCTION=Transcriptional regulators	61.5	124.2	155	95.3	1057	0.495169	2.01951	1	4284	1.62644	0.614839	1	1916	4601	2.52033	0.396774	0	0	1.54959	0.645331	0	0	1.24799	0.80129	0	0	0.767311	1.30325	0	0		0	125.15	92.85
PA0534_at	PA0534 /DEF=conserved hypothetical protein /FUNCTION=Putative enzymes	37.5	42.7	38.9	41.4	2551	0.87822	1.13867	1	2774	0.939614	1.06427	1	3651	2670	1.03733	0.96401	0	0	1.104	0.905797	0	0	0.911007	1.09769	0	0	0.969555	1.0314	0	0		0	40.15	40.1
PA0535_at	PA0535 /DEF=probable transcriptional regulator /FUNCTION=Transcriptional regulators	117.6	22.8	16.8	170.9	5692	5.15789	0.193878	0	90	0.0983031	10.1726	0	224	383	0.142857	7	-1	0	1.45323	0.688122	0	0	0.736842	1.35714	0	0	7.49561	0.133411	1	0		0	93.85	70.2
PA0536_at	PA0536 /DEF=hypothetical protein /FUNCTION=Hypothetical, unclassified, unknown	225	212	89.7	76.1	3317	1.06132	0.942222	1	3438	1.17871	0.848384	1	1887	1247	0.398667	2.50836	0	0	0.338222	2.95664	0	0	0.423113	2.36343	0	0	0.358962	2.78581	0	0		0	82.9	218.5
PA0537_at	PA0537 /DEF=conserved hypothetical protein /FUNCTION=Hypothetical, unclassified, unknown	378.3	331.9	291.6	149.4	3605	1.1398	0.877346	1	4628	1.95181	0.512346	1	1567	2147	0.770817	1.29733	0	0	0.394925	2.53213	0	0	0.878578	1.1382	0	0	0.450136	2.22155	0	0		0	220.5	355.1
PA0538_dsbB_at	PA0538 /GENE=dsbB /DEF=disulfide bond formation protein /FUNCTION=Chaperones & heat shock proteins; Translation, post-translational modification, degradation	18.6	31.6	37	101.8	1356	0.588608	1.69892	1	1001	0.363458	2.75135	1	3119	4137	1.98925	0.502703	0	0	5.47312	0.182711	0	0	1.17089	0.854054	0	0	3.22152	0.310413	0	0		0	69.4	25.1
PA0539_at	PA0539 /DEF=hypothetical protein /FUNCTION=Hypothetical, unclassified, unknown; Membrane proteins	22.5	14	23.6	12	4633	1.60714	0.622222	1	4640	1.96667	0.508475	1	2079	2697	1.04889	0.95339	0	0	0.533333	1.875	0	0	1.68571	0.59322	0	0	0.857143	1.16667	0	0		0	17.8	18.25
PA0540_at	PA0540 /DEF=hypothetical protein /FUNCTION=Hypothetical, unclassified, unknown	88.4	57.1	52.7	14.4	4564	1.54816	0.645928	1	5325	3.65972	0.273245	1	2533	1773	0.596154	1.67742	0	0	0.162896	6.13889	0	0	0.922942	1.08349	0	0	0.252189	3.96528	0	0		0	33.55	72.75
PA0541_at	PA0541 /DEF=hypothetical protein /FUNCTION=Hypothetical, unclassified, unknown	105.5	43.2	31	92	5223	2.44213	0.409479	1	924	0.336957	2.96774	1	5449	929	0.293839	3.40323	0	0	0.872038	1.14674	0	0	0.717593	1.39355	0	0	2.12963	0.469565	0	0		0	61.5	74.35
PA0542_at	PA0542 /DEF=conserved hypothetical protein /FUNCTION=Hypothetical, unclassified, unknown	119.7	138.1	53.4	14.3	2496	0.866763	1.15372	1	5339	3.73427	0.26779	1	5645	1372	0.446115	2.24157	0	0	0.119465	8.37063	-1	-1	0.386676	2.58614	0	0	0.103548	9.65734	-1	-1		-22	33.85	128.9
PA0543_at	PA0543 /DEF=hypothetical protein /FUNCTION=Hypothetical, unclassified, unknown	54.5	180.1	325	260	564	0.30261	3.30459	0	3628	1.25	0.8	1	2476	5462	5.9633	0.167692	0	0	4.77064	0.209615	0	0	1.80455	0.554154	0	0	1.44364	0.692692	0	0		0	292.5	117.3
PA0544_at	PA0544 /DEF=hypothetical protein /FUNCTION=Hypothetical, unclassified, unknown	63.9	103.4	292.6	152.4	1469	0.617988	1.61815	1	4605	1.91995	0.520848	1	1898	5307	4.57903	0.218387	0	0	2.38498	0.419291	0	0	2.82979	0.353383	0	0	1.47389	0.678478	0	0		0	222.5	83.65
PA0545_at	PA0545 /DEF=hypothetical protein /FUNCTION=Putative enzymes	193.7	198.5	302.5	179.8	2970	0.975819	1.02478	1	4358	1.68242	0.59438	1	2039	3628	1.56169	0.640331	0	0	0.92824	1.07731	0	0	1.52393	0.656198	0	0	0.905793	1.104	0	0		0	241.15	196.1
PA0546_metK_at	PA0546 /GENE=metK /DEF=methionine adenosyltransferase /FUNCTION=Amino acid biosynthesis and metabolism; Central intermediary metabolism	1177.6	1287	327	149	2717	0.914996	1.0929	1	4808	2.19463	0.455657	1	3748	872	0.277683	3.60122	0	0	0.126529	7.90336	-1	0	0.254079	3.93578	0	0	0.115773	8.63758	-1	-1		-12	238	1232.3
PA0547_at	PA0547 /DEF=probable transcriptional regulator /FUNCTION=Transcriptional regulators	216.8	302.6	21.9	19.6	1852	0.716457	1.39576	1	3301	1.11735	0.894977	1	4849	239	0.101015	9.89954	-1	-1	0.0904059	11.0612	-1	-1	0.0723728	13.8174	-1	-1	0.064772	15.4388	-1	-1		-44	20.75	259.7
PA0548_tktA_at	PA0548 /GENE=tktA /DEF=transketolase /FUNCTION=Energy metabolism	263.6	256.6	12.3	25.2	3182	1.02728	0.973445	1	1367	0.488095	2.04878	1	1882	76	0.0466616	21.4309	-1	-1	0.0955994	10.4603	-1	-1	0.0479345	20.8618	-1	-1	0.0982073	10.1825	-1	-1		-44	18.75	260.1
PA0549_at	PA0549 /DEF=hypothetical protein /FUNCTION=Hypothetical, unclassified, unknown	119.9	135.7	33.1	63.1	2571	0.883567	1.13178	1	1478	0.524564	1.90634	1	2205	864	0.276063	3.62236	0	0	0.526272	1.90016	0	0	0.24392	4.0997	0	0	0.464996	2.15055	0	0		0	48.1	127.8
PA0550_at	PA0550 /DEF=conserved hypothetical protein /FUNCTION=Hypothetical, unclassified, unknown	131.5	184.5	80.6	153.5	1830	0.712737	1.40304	1	1482	0.525081	1.90447	1	115	1809	0.612928	1.63151	0	0	1.1673	0.856678	0	0	0.436856	2.28908	0	0	0.831978	1.20195	0	0		0	117.05	158
PA0551_epd_at	PA0551 /GENE=epd /DEF=D-erythrose 4-phosphate dehydrogenase /FUNCTION=Biosynthesis of cofactors, prosthetic groups and carriers	161.1	300.6	381.2	35.7	1193	0.535928	1.86592	1	5800	10.6779	0.0936516	0	2443	4490	2.36623	0.422613	0	0	0.221601	4.51261	0	0	1.26813	0.788562	0	0	0.118762	8.42017	-1	-1		-11	208.45	230.85
PA0552_pgk_at	PA0552 /GENE=pgk /DEF=phosphoglycerate kinase /FUNCTION=Carbon compound catabolism; Energy metabolism	196.3	251.9	35.3	29.2	2109	0.779277	1.28324	1	3522	1.2089	0.827195	1	4721	520	0.179827	5.56091	0	0	0.148752	6.7226	0	0	0.140135	7.13598	-1	0	0.115919	8.62671	-1	-1		-12	32.25	224.1
PA0553_at	PA0553 /DEF=hypothetical protein /FUNCTION=Hypothetical, unclassified, unknown	309.2	219.6	601.3	371.1	4322	1.40801	0.71022	1	4273	1.62032	0.617163	1	2186	4085	1.9447	0.514219	0	0	1.20019	0.833199	0	0	2.73816	0.365209	0	0	1.68989	0.591754	0	0		0	486.2	264.4
PA0554_at	PA0554 /DEF=hypothetical protein /FUNCTION=Hypothetical, unclassified, unknown	282.9	278.7	510.3	543.4	3125	1.01507	0.985154	1	2771	0.939087	1.06486	1	3923	3926	1.80382	0.55438	0	0	1.92082	0.520611	0	0	1.831	0.546149	0	0	1.94977	0.512882	0	0		0	526.85	280.8
PA0555_fda_at	PA0555 /GENE=fda /DEF=fructose-1,6-bisphosphate aldolase /FUNCTION=Carbon compound catabolism; Central intermediary metabolism	745.3	655.5	83.3	286.1	3598	1.13699	0.879512	1	782	0.291157	3.43457	1	4610	288	0.111767	8.94718	-1	-1	0.383872	2.60503	0	0	0.127079	7.86915	-1	0	0.436461	2.29116	0	0		-12	184.7	700.4
PA0556_at	PA0556 /DEF=hypothetical protein /FUNCTION=Hypothetical, unclassified, unknown	28.9	38.1	27.5	127.4	2029	0.75853	1.31834	1	512	0.215856	4.63273	0	1670	2493	0.951557	1.05091	0	0	4.4083	0.226845	0	0	0.721785	1.38545	0	0	3.34383	0.299058	0	0		0	77.45	33.5
PA0557_at	PA0557 /DEF=hypothetical protein /FUNCTION=Hypothetical, unclassified, unknown	12.4	13.3	33.7	51.9	2791	0.932331	1.07258	1	1851	0.649326	1.54006	1	3305	4709	2.71774	0.367953	0	0	4.18548	0.238921	0	0	2.53383	0.394659	0	0	3.90226	0.256262	0	0		0	42.8	12.85
PA0558_at	PA0558 /DEF=conserved hypothetical protein /FUNCTION=Hypothetical, unclassified, unknown	151.8	97.4	224.1	337.6	4578	1.55852	0.641634	1	1896	0.663803	1.50647	1	3974	3477	1.47628	0.677376	0	0	2.22398	0.449645	0	0	2.30082	0.434627	0	0	3.46612	0.288507	0	0		0	280.85	124.6
PA0559_at	PA0559 /DEF=conserved hypothetical protein /FUNCTION=Hypothetical, unclassified, unknown	25.1	130	11.9	22.7	274	0.193077	5.17928	0	1476	0.524229	1.90756	1	2390	1445	0.474104	2.10924	0	0	0.904382	1.10573	0	0	0.0915385	10.9244	-1	-1	0.174615	5.72687	0	0		-11	17.3	77.55
PA0560_at	PA0560 /DEF=conserved hypothetical protein /FUNCTION=Hypothetical, unclassified, unknown	89.1	230.2	135.3	37.2	760	0.387055	2.58361	1	5321	3.6371	0.274945	1	1268	3553	1.51852	0.658537	0	0	0.417508	2.39516	0	0	0.58775	1.7014	0	0	0.161599	6.18817	0	0		0	86.25	159.65
PA0561_at	PA0561 /DEF=hypothetical protein /FUNCTION=Hypothetical, unclassified, unknown	46	48.8	52.9	68.8	2839	0.942623	1.06087	1	2217	0.768895	1.30057	1	5158	2879	1.15	0.869565	0	0	1.49565	0.668605	0	0	1.08402	0.922495	0	0	1.40984	0.709302	0	0		0	60.85	47.4
PA0562_at	PA0562 /DEF=probable hydrolase /FUNCTION=Putative enzymes	307.5	176.4	265.8	329.8	4793	1.7432	0.573659	1	2337	0.805943	1.24078	1	2090	2325	0.86439	1.15688	0	0	1.07252	0.932383	0	0	1.5068	0.663657	0	0	1.86961	0.53487	0	0		0	297.8	241.95
PA0563_at	PA0563 /DEF=conserved hypothetical protein /FUNCTION=Hypothetical, unclassified, unknown	195.6	237.3	320.9	450.3	2319	0.824273	1.21319	1	2043	0.712636	1.40324	1	5274	3735	1.64059	0.609536	0	0	2.30215	0.434377	0	0	1.3523	0.739483	0	0	1.8976	0.526982	0	0		0	385.6	216.45
PA0564_at	PA0564 /DEF=probable transcriptional regulator /FUNCTION=Transcriptional regulators	119	39.2	176.4	119.8	5411	3.03571	0.329412	0	4049	1.47245	0.679138	1	5728	3487	1.48235	0.674603	0	0	1.00672	0.993322	0	0	4.5	0.222222	0	0	3.05612	0.327212	0	0		0	148.1	79.1
PA0565_at	PA0565 /DEF=conserved hypothetical protein /FUNCTION=Hypothetical, unclassified, unknown	159.2	146.4	168.4	83.1	3419	1.08743	0.919598	1	4682	2.02647	0.493468	1	4366	2714	1.05779	0.945368	0	0	0.521985	1.91576	0	0	1.15027	0.869359	0	0	0.567623	1.76173	0	0		0	125.75	152.8
PA0566_at	PA0566 /DEF=hypothetical protein /FUNCTION=Hypothetical, unclassified, unknown	61.9	116.8	111.4	275	1173	0.529966	1.88691	1	1134	0.405091	2.46858	1	3644	3922	1.79968	0.555655	0	0	4.44265	0.225091	0	0	0.953767	1.04847	0	0	2.35445	0.424727	0	0		0	193.2	89.35
PA0567_i_at	PA0567 /DEF=conserved hypothetical protein /FUNCTION=Membrane proteins; Hypothetical, unclassified, unknown	272.2	188.5	137.2	264.2	4398	1.44403	0.692506	1	1461	0.519304	1.92566	1	5890	1534	0.504041	1.98397	0	0	0.97061	1.03028	0	0	0.727851	1.37391	0	0	1.40159	0.713475	0	0		0	200.7	230.35
PA0568_at	PA0568 /DEF=hypothetical protein /FUNCTION=Hypothetical, unclassified, unknown	35.7	34.1	60.8	66.2	3251	1.04692	0.955182	1	2708	0.918429	1.08882	1	1222	3803	1.70308	0.587171	0	0	1.85434	0.539275	0	0	1.78299	0.560855	0	0	1.94135	0.515106	0	0		0	63.5	34.9
PA0569_at	PA0569 /DEF=hypothetical protein /FUNCTION=Hypothetical, unclassified, unknown	198.3	26.8	229	179.3	5801	7.39925	0.135149	0	3702	1.27719	0.782969	1	3842	2888	1.15482	0.865939	0	0	0.904186	1.10597	0	0	8.54478	0.117031	1	1	6.6903	0.14947	0	0		11	204.15	112.55
PA0570_at	PA0570 /DEF=hypothetical protein /FUNCTION=Hypothetical, unclassified, unknown	193.4	359.5	440.4	79.2	1204	0.537969	1.85884	1	5571	5.56061	0.179837	0	154	4415	2.27715	0.439146	0	0	0.409514	2.44192	0	0	1.22503	0.816303	0	0	0.220306	4.53914	0	0		0	259.8	276.45
PA0571_at	PA0571 /DEF=hypothetical protein /FUNCTION=Hypothetical, unclassified, unknown	191.7	93	208.4	255.8	5023	2.06129	0.485133	1	2369	0.814699	1.22745	1	364	2760	1.08712	0.919866	0	0	1.33438	0.749414	0	0	2.24086	0.446257	0	0	2.75054	0.363565	0	0		0	232.1	142.35
PA0572_at	PA0572 /DEF=hypothetical protein /FUNCTION=Hypothetical, unclassified, unknown	60.1	11.7	154	160.8	5691	5.13675	0.194676	0	2837	0.957711	1.04416	1	1693	4625	2.5624	0.39026	0	0	2.67554	0.373756	0	0	13.1624	0.075974	1	1	13.7436	0.0727612	1	1		22	157.4	35.9
PA0573_at	PA0573 /DEF=hypothetical protein /FUNCTION=Hypothetical, unclassified, unknown	21.6	120	200.1	23.8	238	0.18	5.55556	0	5735	8.40756	0.118941	0	4696	5672	9.26389	0.107946	1	1	1.10185	0.907563	0	0	1.6675	0.5997	0	0	0.198333	5.04202	0	0		11	111.95	70.8
PA0574_at	PA0574 /DEF=hypothetical protein /FUNCTION=Hypothetical, unclassified, unknown	69.7	78.1	6.6	144.4	2608	0.892446	1.12052	1	5	0.0457064	21.8788	0	4113	216	0.0946915	10.5606	-1	-1	2.07174	0.482687	0	0	0.084507	11.8333	-1	-1	1.84891	0.540859	0	0		-22	75.5	73.9
PA0575_at	PA0575 /DEF=conserved hypothetical protein /FUNCTION=Hypothetical, unclassified, unknown; Membrane proteins	51	38.4	50.3	36.5	4130	1.32812	0.752941	1	3895	1.37808	0.725646	1	1394	2558	0.986275	1.01392	0	0	0.715686	1.39726	0	0	1.3099	0.763419	0	0	0.950521	1.05205	0	0		0	43.4	44.7
PA0576_rpoD_at	PA0576 /GENE=rpoD /DEF=sigma factor RpoD /FUNCTION=Transcriptional regulators	1053.2	749.7	340	242.2	4317	1.40483	0.711831	1	3945	1.4038	0.712353	1	3396	1039	0.322826	3.09765	0	0	0.229966	4.34847	0	0	0.453515	2.205	0	0	0.323063	3.09538	0	0		0	291.1	901.45
PA0577_dnaG_at	PA0577 /GENE=dnaG /DEF=DNA primase /FUNCTION=DNA replication, recombination, modification and repair	35.3	100.6	22.4	10.3	678	0.350895	2.84986	1	4789	2.17476	0.459821	1	5719	1861	0.634561	1.57589	0	0	0.291785	3.42718	0	0	0.222664	4.49107	0	0	0.102386	9.76699	-1	-1		-11	16.35	67.95
PA0578_at	PA0578 /DEF=conserved hypothetical protein /FUNCTION=Hypothetical, unclassified, unknown	50.6	65.3	30.6	66.8	2088	0.774885	1.29051	1	1268	0.458084	2.18301	1	4420	1797	0.604743	1.65359	0	0	1.32016	0.757485	0	0	0.468606	2.13399	0	0	1.02297	0.977545	0	0		0	48.7	57.95
PA0579_rpsU_at	PA0579 /GENE=rpsU /DEF=30S ribosomal protein S21 /FUNCTION=Hypothetical, unclassified, unknown	516.2	515	173.1	112.7	3068	1.00233	0.997675	1	4158	1.53594	0.651069	1	3908	1076	0.335335	2.98209	0	0	0.218326	4.5803	0	0	0.336117	2.97516	0	0	0.218835	4.56965	0	0		0	142.9	515.6
PA0580_gcp_at	PA0580 /GENE=gcp /DEF=O-sialoglycoprotein endopeptidase /FUNCTION=Translation, post-translational modification, degradation	212.2	265.2	541.1	427.7	2207	0.800151	1.24976	1	3671	1.26514	0.790427	1	16	4616	2.54995	0.392164	0	0	2.01555	0.496142	0	0	2.04035	0.490113	0	0	1.61275	0.620061	0	0		0	484.4	238.7
PA0581_i_at	PA0581 /DEF=conserved hypothetical protein /FUNCTION=Hypothetical, unclassified, unknown	11.6	17	17.3	109.9	1722	0.682353	1.46552	1	297	0.157416	6.3526	0	2497	3503	1.49138	0.67052	0	0	9.47414	0.105551	1	1	1.01765	0.982659	0	0	6.46471	0.154686	0	0		11	63.6	14.3
PA0582_folB_at	PA0582 /GENE=folB /DEF=dihydroneopterin aldolase /FUNCTION=Biosynthesis of cofactors, prosthetic groups and carriers	67.2	27.5	33.8	16.8	5224	2.44364	0.409226	1	4676	2.0119	0.497041	1	239	1531	0.502976	1.98817	0	0	0.25	4	0	0	1.22909	0.813609	0	0	0.610909	1.6369	0	0		0	25.3	47.35
PA0583_at	PA0583 /DEF=hypothetical protein /FUNCTION=Biosynthesis of cofactors, prosthetic groups and carriers	84.1	14.9	42.3	31.5	5726	5.6443	0.17717	0	3832	1.34286	0.744681	1	5492	1530	0.502973	1.98818	0	0	0.374554	2.66984	0	0	2.83893	0.352246	0	0	2.11409	0.473016	0	0		0	36.9	49.5
PA0584_cca_at	PA0584 /GENE=cca /DEF=tRNA nucleotidyl transferase /FUNCTION=Transcription, RNA processing and degradation	37.3	30.3	25.9	216	3876	1.23102	0.812332	1	157	0.119907	8.33977	0	4853	1990	0.69437	1.44015	0	0	5.79088	0.172685	0	0	0.854785	1.16988	0	0	7.12871	0.140278	1	0		1	120.95	33.8
PA0585_at	PA0585 /DEF=hypothetical protein /FUNCTION=Hypothetical, unclassified, unknown	27.2	37.5	51.2	17.1	1894	0.725333	1.37868	1	5168	2.99415	0.333984	1	3973	4011	1.88235	0.53125	0	0	0.628676	1.59064	0	0	1.36533	0.732422	0	0	0.456	2.19298	0	0		0	34.15	32.35
PA0586_at	PA0586 /DEF=conserved hypothetical protein /FUNCTION=Hypothetical, unclassified, unknown	419.8	306.9	2103.4	2574.2	4232	1.36787	0.731062	1	2376	0.817108	1.22383	1	5220	5366	5.01048	0.199582	0	0	6.13197	0.16308	0	0	6.8537	0.145907	0	0	8.38775	0.119222	1	1		11	2338.8	363.35
PA0587_at	PA0587 /DEF=conserved hypothetical protein /FUNCTION=Hypothetical, unclassified, unknown	319.3	111.2	902.2	1254.7	5361	2.8714	0.348262	0	2063	0.719056	1.39071	1	5514	4767	2.82556	0.353913	0	0	3.92953	0.254483	0	0	8.11331	0.123254	1	1	11.2833	0.0886268	1	1		22	1078.45	215.25
PA0588_at	PA0588 /DEF=conserved hypothetical protein /FUNCTION=Hypothetical, unclassified, unknown	642.9	517.8	2551.3	3125	3908	1.2416	0.805413	1	2373	0.816416	1.22487	1	4352	5169	3.96842	0.251989	0	0	4.86079	0.205728	0	0	4.92719	0.202955	0	0	6.03515	0.165696	0	0		0	2838.15	580.35
PA0589_at	PA0589 /DEF=conserved hypothetical protein /FUNCTION=Energy metabolism	47.9	168.4	308.6	290.7	520	0.284442	3.51566	0	3139	1.06158	0.941996	1	5127	5504	6.44259	0.155217	0	0	6.06889	0.164775	0	0	1.83254	0.54569	0	0	1.72625	0.579291	0	0		0	299.65	108.15
PA0590_apaH_at	PA0590 /GENE=apaH /DEF=bis(5 -nucleosyl)-tetraphosphatase /FUNCTION=Nucleotide biosynthesis and metabolism	87.5	296.4	34.2	181.9	541	0.295209	3.38743	0	412	0.188015	5.31871	0	2284	1229	0.390857	2.55848	0	0	2.07886	0.481034	0	0	0.115385	8.66667	-1	-1	0.613698	1.62947	0	0		-11	108.05	191.95
PA0591_at	PA0591 /DEF=conserved hypothetical protein /FUNCTION=Hypothetical, unclassified, unknown	75.4	278	62.5	314.3	488	0.271223	3.687	0	443	0.198855	5.0288	0	5212	2269	0.828912	1.2064	0	0	4.16844	0.239898	0	0	0.22482	4.448	0	0	1.13058	0.884505	0	0		0	188.4	176.7
PA0592_ksgA_at	PA0592 /GENE=ksgA /DEF=rRNA (adenine-N6,N6)-dimethyltransferase /FUNCTION=Transcription, RNA processing and degradation	131	282.9	247.5	260.5	966	0.463061	2.15954	1	2811	0.950096	1.05253	1	2987	4015	1.88931	0.529293	0	0	1.98855	0.502879	0	0	0.874867	1.14303	0	0	0.92082	1.08599	0	0		0	254	206.95
PA0593_pdxA_at	PA0593 /GENE=pdxA /DEF=pyridoxal phosphate biosynthetic protein PdxA /FUNCTION=Biosynthesis of cofactors, prosthetic groups and carriers	353.9	185.2	15.4	175.7	4926	1.91091	0.523312	1	58	0.0876494	11.4091	0	1178	69	0.0435151	22.9805	-1	-1	0.496468	2.01423	0	0	0.0831533	12.026	-1	-1	0.948704	1.05407	0	0		-22	95.55	269.55
PA0594_surA_at	PA0594 /GENE=surA /DEF=peptidyl-prolyl cis-trans isomerase SurA /FUNCTION=Adaptation, protection; Chaperones & heat shock proteins; Translation, post-translational modification, degradation	284.5	312.2	126.2	74	2706	0.911275	1.09736	1	4380	1.70541	0.586371	1	2596	1361	0.443585	2.25436	0	0	0.260105	3.84459	0	0	0.404228	2.47385	0	0	0.237028	4.21892	0	0		0	100.1	298.35
PA0595_ostA_at	PA0595 /GENE=ostA /DEF=organic solvent tolerance protein OstA precursor /FUNCTION=Adaptation, protection	426.9	421.3	11.6	47.8	3120	1.01329	0.986882	1	616	0.242678	4.12069	1	675	37	0.0271726	36.8017	-1	-1	0.11197	8.93096	-1	-1	0.0275338	36.319	-1	-1	0.113458	8.81381	-1	-1		-44	29.7	424.1
PA0596_at	PA0596 /DEF=hypothetical protein /FUNCTION=Hypothetical, unclassified, unknown	194.3	172.5	66.3	65.4	3563	1.12638	0.887802	1	2992	1.01376	0.986425	1	2521	1096	0.341225	2.93062	0	0	0.336593	2.97095	0	0	0.384348	2.60181	0	0	0.37913	2.63761	0	0		0	65.85	183.4
PA0597_at	PA0597 /DEF=probable nucleotidyl transferase /FUNCTION=Putative enzymes	9.6	13.3	17.4	52.1	1876	0.721805	1.38542	1	919	0.333973	2.99425	1	1973	3937	1.8125	0.551724	0	0	5.42708	0.184261	0	0	1.30827	0.764368	0	0	3.91729	0.255278	0	0		0	34.75	11.45
PA0598_at	PA0598 /DEF=hypothetical protein /FUNCTION=Hypothetical, unclassified, unknown	16.7	38.4	264.9	176.6	901	0.434896	2.2994	1	4097	1.5	0.666667	1	741	5812	15.8623	0.0630427	1	1	10.5749	0.094564	1	1	6.89844	0.14496	0	0	4.59896	0.217441	0	0		22	220.75	27.55
PA0599_at	PA0599 /DEF=hypothetical protein /FUNCTION=Hypothetical, unclassified, unknown	58.1	242	35.9	152.4	403	0.240083	4.16523	0	588	0.235564	4.24513	1	1274	1818	0.6179	1.61838	0	0	2.62306	0.381234	0	0	0.148347	6.74095	0	0	0.629752	1.58793	0	0		0	94.15	150.05
PA0600_at	PA0600 /DEF=probable two-component sensor /FUNCTION=Two-component regulatory systems	7.1	7.7	9.8	9.5	2750	0.922078	1.08451	1	3056	1.03158	0.969388	1	2080	3301	1.38028	0.72449	0	0	1.33803	0.747368	0	0	1.27273	0.785714	0	0	1.23377	0.810526	0	0		0	9.65	7.4
PA0601_at	PA0601 /DEF=probable two-component response regulator /FUNCTION=Transcriptional regulators; Two-component regulatory systems	152.8	166.6	272.1	107	2727	0.917167	1.09031	1	4989	2.54299	0.393238	1	2697	3909	1.78076	0.561558	0	0	0.700262	1.42804	0	0	1.63325	0.612275	0	0	0.642257	1.55701	0	0		0	189.55	159.7
PA0602_at	PA0602 /DEF=probable binding protein component of ABC transporter /FUNCTION=Transport of small molecules	18.4	11.1	121.9	19.5	4686	1.65766	0.603261	1	5620	6.25128	0.159967	0	5478	5518	6.625	0.150943	0	0	1.05978	0.94359	0	0	10.982	0.0910582	1	1	1.75676	0.569231	0	0		11	70.7	14.75
PA0603_at	PA0603 /DEF=probable ATP-binding component of ABC transporter /FUNCTION=Transport of small molecules	165.8	201.6	30.5	341	2310	0.822421	1.21592	1	66	0.0894428	11.1803	0	2401	528	0.183957	5.43607	0	0	2.05669	0.486217	0	0	0.15129	6.60984	0	0	1.69147	0.591202	0	0		0	185.75	183.7
PA0604_at	PA0604 /DEF=probable binding protein component of ABC transporter /FUNCTION=Transport of small molecules	122.1	31.6	20	35.9	5568	3.86392	0.258804	0	1577	0.557103	1.795	1	1850	458	0.1638	6.105	0	0	0.294021	3.40111	0	0	0.632911	1.58	0	0	1.13608	0.880223	0	0		0	27.95	76.85
PA0605_at	PA0605 /DEF=probable permease of ABC transporter /FUNCTION=Membrane proteins; Transport of small molecules	67.2	19.7	25.8	40.9	5485	3.41117	0.293155	0	1800	0.630807	1.58527	1	4966	1211	0.383929	2.60465	0	0	0.608631	1.64303	0	0	1.30964	0.763566	0	0	2.07614	0.481663	0	0		0	33.35	43.45
PA0606_at	PA0606 /DEF=probable permease of ABC transporter /FUNCTION=Membrane proteins; Transport of small molecules	103.9	43.7	222	19	5186	2.37757	0.420597	1	5817	11.6842	0.0855856	0	1836	4285	2.13667	0.468018	0	0	0.182868	5.46842	0	0	5.08009	0.196847	0	0	0.434783	2.3	0	0		0	120.5	73.8
PA0607_rpe_at	PA0607 /GENE=rpe /DEF=ribulose-phosphate 3-epimerase /FUNCTION=Energy metabolism	21.1	30.3	43.5	42	1769	0.69637	1.43602	1	3062	1.03571	0.965517	1	2354	4203	2.06161	0.485057	0	0	1.99052	0.502381	0	0	1.43564	0.696552	0	0	1.38614	0.721429	0	0		0	42.75	25.7
PA0608_at	PA0608 /DEF=probable phosphoglycolate phosphatase /FUNCTION=Carbon compound catabolism	287.4	351.2	427	370.4	2290	0.818337	1.22199	1	3385	1.15281	0.867447	1	2715	3496	1.48573	0.673068	0	0	1.2888	0.775918	0	0	1.21583	0.822482	0	0	1.05467	0.948164	0	0		0	398.7	319.3
PA0609_trpE_at	PA0609 /GENE=trpE /DEF=anthranilate synthetase component I /FUNCTION=Amino acid biosynthesis and metabolism; Energy metabolism	100	127.8	21.9	17.3	2120	0.782473	1.278	1	3676	1.2659	0.789954	1	326	645	0.219	4.56621	0	0	0.173	5.78035	0	0	0.171362	5.83562	0	0	0.135368	7.38728	-1	0		-1	19.6	113.9
PA0610_prtN_at	PA0610 /GENE=prtN /DEF=transcriptional regulator PrtN /FUNCTION=Transcriptional regulators	130.9	146.6	54	130.4	2611	0.892906	1.11994	1	1155	0.41411	2.41481	1	5688	1285	0.412529	2.42407	0	0	0.99618	1.00383	0	0	0.368349	2.71481	0	0	0.889495	1.12423	0	0		0	92.2	138.75
PA0611_prtR_at	PA0611 /GENE=prtR /DEF=transcriptional regulator PrtR /FUNCTION=Transcriptional regulators	202.3	183.6	78	248.5	3473	1.10185	0.907563	1	863	0.313883	3.1859	1	300	1216	0.385566	2.59359	0	0	1.22837	0.814085	0	0	0.424837	2.35385	0	0	1.35349	0.738833	0	0		0	163.25	192.95
PA0612_i_at	PA0612 /DEF=hypothetical protein /FUNCTION=Hypothetical, unclassified, unknown	65.1	43.9	20.9	168.7	4459	1.48292	0.674347	1	170	0.123889	8.07177	0	2018	1033	0.321045	3.11483	0	0	2.5914	0.385892	0	0	0.476082	2.10048	0	0	3.84282	0.260225	0	0		0	94.8	54.5
PA0613_at	PA0613 /DEF=hypothetical protein /FUNCTION=Hypothetical, unclassified, unknown	4.5	6.7	230.6	46.2	1677	0.671642	1.48889	1	5510	4.99134	0.200347	0	4703	5895	51.2444	0.0195143	1	1	10.2667	0.0974026	1	1	34.4179	0.0290546	1	1	6.89552	0.145022	0	0		33	138.4	5.6
PA0614_at	PA0614 /DEF=hypothetical protein /FUNCTION=Hypothetical, unclassified, unknown	56.6	120.5	95.8	144.5	984	0.46971	2.12898	1	1894	0.662976	1.50835	1	1842	3793	1.69258	0.590814	0	0	2.553	0.391696	0	0	0.795021	1.25783	0	0	1.19917	0.83391	0	0		0	120.15	88.55
PA0615_at	PA0615 /DEF=hypothetical protein /FUNCTION=Hypothetical, unclassified, unknown	77.7	33	289.2	158.2	5181	2.35455	0.42471	1	4518	1.82807	0.547026	1	2117	5110	3.72201	0.268672	0	0	2.03604	0.49115	0	0	8.76364	0.114108	1	1	4.79394	0.208597	0	0		11	223.7	55.35
PA0616_at	PA0616 /DEF=hypothetical protein /FUNCTION=Hypothetical, unclassified, unknown	51.8	38.3	127.3	31.7	4190	1.35248	0.739382	1	5389	4.01577	0.249018	0	1000	4558	2.45753	0.406913	0	0	0.611969	1.63407	0	0	3.32376	0.300864	0	0	0.827676	1.2082	0	0		0	79.5	45.05
PA0617_at	PA0617 /DEF=probable bacteriophage protein /FUNCTION=Hypothetical, unclassified, unknown	10.5	137.6	22.7	25.7	24	0.0763081	13.1048	0	2594	0.883268	1.13216	1	5103	4322	2.1619	0.462555	0	0	2.44762	0.40856	0	0	0.164971	6.06167	0	0	0.186773	5.35409	0	0		0	24.2	74.05
PA0618_at	PA0618 /DEF=probable bacteriophage protein /FUNCTION=Related to phage, transposon, or plasmid	96.6	248.7	157.2	281.4	768	0.38842	2.57453	1	1586	0.558635	1.79008	1	5038	3722	1.62733	0.614504	0	0	2.91304	0.343284	0	0	0.632087	1.58206	0	0	1.13148	0.883795	0	0		0	219.3	172.65
PA0619_at	PA0619 /DEF=probable bacteriophage protein /FUNCTION=Related to phage, transposon, or plasmid	32.9	45.5	49.2	115.6	1883	0.723077	1.38298	1	1181	0.425606	2.34959	1	1371	3512	1.49544	0.668699	0	0	3.51368	0.284602	0	0	1.08132	0.924797	0	0	2.54066	0.393599	0	0		0	82.4	39.2
PA0620_at	PA0620 /DEF=probable bacteriophage protein /FUNCTION=Related to phage, transposon, or plasmid	31.4	33.2	53.7	29.2	2852	0.945783	1.05732	1	4533	1.83904	0.543762	1	4995	3818	1.71019	0.58473	0	0	0.929936	1.07534	0	0	1.61747	0.61825	0	0	0.879518	1.13699	0	0		0	41.45	32.3
PA0621_at	PA0621 /DEF=conserved hypothetical protein /FUNCTION=Related to phage, transposon, or plasmid	10.5	33.2	29.9	132.4	598	0.316265	3.1619	1	551	0.225831	4.42809	1	3540	4778	2.84762	0.351171	0	0	12.6095	0.0793051	1	1	0.900602	1.11037	0	0	3.98795	0.250755	0	0		11	81.15	21.85
PA0622_at	PA0622 /DEF=probable bacteriophage protein /FUNCTION=Related to phage, transposon, or plasmid	89.5	70.3	252.7	205.9	4002	1.27312	0.785475	1	3574	1.22729	0.8148	1	5809	4766	2.82346	0.354175	0	0	2.30056	0.434677	0	0	3.59459	0.278195	0	0	2.92888	0.341428	0	0		0	229.3	79.9
PA0623_at	PA0623 /DEF=probable bacteriophage protein /FUNCTION=Related to phage, transposon, or plasmid	40.4	132.1	183.6	230.6	571	0.305829	3.2698	0	2310	0.796184	1.25599	1	2646	5298	4.54455	0.220044	0	0	5.70792	0.175195	0	0	1.38986	0.719499	0	0	1.74565	0.572853	0	0		0	207.1	86.25
PA0624_at	PA0624 /DEF=hypothetical protein /FUNCTION=Related to phage, transposon, or plasmid	32.5	36	69	387.6	2674	0.902778	1.10769	1	373	0.178019	5.61739	0	4544	4265	2.12308	0.471014	0	0	11.9262	0.0838493	1	1	1.91667	0.521739	0	0	10.7667	0.0928793	1	1		22	228.3	34.25
PA0625_at	PA0625 /DEF=hypothetical protein /FUNCTION=Related to phage, transposon, or plasmid	27.2	44.5	102.1	41.7	1445	0.611236	1.63603	1	4947	2.44844	0.408423	1	5417	5118	3.75368	0.266405	0	0	1.53309	0.652278	0	0	2.29438	0.435847	0	0	0.937079	1.06715	0	0		0	71.9	35.85
PA0626_at	PA0626 /DEF=hypothetical protein /FUNCTION=Related to phage, transposon, or plasmid	164.6	112.4	155.5	253.8	4437	1.46441	0.682868	1	1741	0.612687	1.63215	1	1519	2479	0.944714	1.05852	0	0	1.54192	0.648542	0	0	1.38345	0.72283	0	0	2.25801	0.442868	0	0		0	204.65	138.5
PA0627_at	PA0627 /DEF=conserved hypothetical protein /FUNCTION=Related to phage, transposon, or plasmid	14.5	13.8	245.7	92.5	3272	1.05072	0.951724	1	5038	2.65622	0.376475	1	4371	5826	16.9448	0.0590151	1	1	6.37931	0.156757	0	0	17.8043	0.0561661	1	1	6.7029	0.149189	0	0		22	169.1	14.15
PA0628_at	PA0628 /DEF=conserved hypothetical protein /FUNCTION=Related to phage, transposon, or plasmid	6.8	19.8	39.1	96.9	659	0.343434	2.91176	1	1132	0.403509	2.47826	1	1420	5442	5.75	0.173913	0	0	14.25	0.0701754	1	1	1.97475	0.506394	0	0	4.89394	0.204334	0	0		11	68	13.3
PA0629_at	PA0629 /DEF=conserved hypothetical protein /FUNCTION=Related to phage, transposon, or plasmid	20.4	11.2	20.4	144.9	4859	1.82143	0.54902	1	231	0.140787	7.10294	0	208	2595	1	1	0	0	7.10294	0.140787	1	0	1.82143	0.54902	0	0	12.9375	0.0772947	1	1		12	82.65	15.8
PA0630_at	PA0630 /DEF=hypothetical protein /FUNCTION=Related to phage, transposon, or plasmid	9.7	13.3	122.1	23.3	1910	0.729323	1.37113	1	5535	5.24034	0.190827	0	151	5754	12.5876	0.0794431	1	1	2.40206	0.416309	0	0	9.18045	0.108927	1	1	1.75188	0.570815	0	0		22	72.7	11.5
PA0631_at	PA0631 /DEF=hypothetical protein /FUNCTION=Related to phage, transposon, or plasmid	8.1	11	11.1	28.1	1948	0.736364	1.35802	1	1103	0.395018	2.53153	1	3547	3288	1.37037	0.72973	0	0	3.46914	0.288256	0	0	1.00909	0.990991	0	0	2.55455	0.391459	0	0		0	19.6	9.55
PA0632_at	PA0632 /DEF=hypothetical protein /FUNCTION=Related to phage, transposon, or plasmid	6.8	11.2	25.3	24.8	1422	0.607143	1.64706	1	3018	1.02016	0.980237	1	2790	5109	3.72059	0.268775	0	0	3.64706	0.274194	0	0	2.25893	0.442688	0	0	2.21429	0.451613	0	0		0	25.05	9
PA0633_at	PA0633 /DEF=hypothetical protein /FUNCTION=Related to phage, transposon, or plasmid	181.7	96.9	257.4	19	4893	1.87513	0.533297	1	5844	13.5474	0.0738151	0	336	3365	1.41662	0.705905	0	0	0.104568	9.56316	-1	-1	2.65635	0.376457	0	0	0.196078	5.1	0	0		-11	138.2	139.3
PA0634_at	PA0634 /DEF=hypothetical protein /FUNCTION=Related to phage, transposon, or plasmid	21.6	26.2	34.5	15.5	2322	0.824427	1.21296	1	4826	2.22581	0.449275	1	4930	3681	1.59722	0.626087	0	0	0.717593	1.39355	0	0	1.31679	0.75942	0	0	0.591603	1.69032	0	0		0	25	23.9
PA0635_at	PA0635 /DEF=hypothetical protein /FUNCTION=Related to phage, transposon, or plasmid	10.2	13.1	25.4	24.9	2105	0.778626	1.28431	1	3017	1.02008	0.980315	1	3450	4583	2.4902	0.401575	0	0	2.44118	0.409639	0	0	1.93893	0.515748	0	0	1.90076	0.526104	0	0		0	25.15	11.65
PA0636_at	PA0636 /DEF=hypothetical protein /FUNCTION=Related to phage, transposon, or plasmid	99.2	31.5	207.5	92.3	5437	3.14921	0.31754	0	4830	2.2481	0.444819	1	734	4243	2.09173	0.478072	0	0	0.930444	1.07476	0	0	6.5873	0.151807	0	0	2.93016	0.341278	0	0		0	149.9	65.35
PA0637_at	PA0637 /DEF=conserved hypothetical protein /FUNCTION=Related to phage, transposon, or plasmid	43	120.9	195.7	120.4	688	0.355666	2.81163	1	4279	1.62542	0.615227	1	282	5300	4.55116	0.219724	0	0	2.8	0.357143	0	0	1.61869	0.617782	0	0	0.995864	1.00415	0	0		0	158.05	81.95
PA0638_at	PA0638 /DEF=probable bacteriophage protein /FUNCTION=Related to phage, transposon, or plasmid	9.9	25.5	20.5	14.7	765	0.388235	2.57576	1	3921	1.39456	0.717073	1	3046	4214	2.07071	0.482927	0	0	1.48485	0.673469	0	0	0.803922	1.2439	0	0	0.576471	1.73469	0	0		0	17.6	17.7
PA0639_at	PA0639 /DEF=conserved hypothetical protein /FUNCTION=Related to phage, transposon, or plasmid	18.6	89.8	56.8	234.6	307	0.207127	4.82796	0	613	0.242114	4.13028	1	2396	4870	3.05376	0.327465	0	0	12.6129	0.0792839	1	1	0.632517	1.58099	0	0	2.61247	0.382779	0	0		11	145.7	54.2
PA0640_at	PA0640 /DEF=probable bacteriophage protein /FUNCTION=Related to phage, transposon, or plasmid	86.2	84.1	102.7	95.3	3172	1.02497	0.975638	1	3180	1.07765	0.927945	1	2013	2968	1.19142	0.839338	0	0	1.10557	0.904512	0	0	1.22117	0.81889	0	0	1.13317	0.882476	0	0		0	99	85.15
PA0641_at	PA0641 /DEF=probable bacteriophage protein /FUNCTION=Related to phage, transposon, or plasmid	20.6	22.5	15.1	21.9	2720	0.915556	1.09223	1	1971	0.689498	1.45033	1	2776	2064	0.73301	1.36424	0	0	1.06311	0.940639	0	0	0.671111	1.49007	0	0	0.973333	1.0274	0	0		0	18.5	21.55
PA0642_at	PA0642 /DEF=hypothetical protein /FUNCTION=Related to phage, transposon, or plasmid	8.2	69.1	59.8	12	92	0.118669	8.42683	0	5508	4.98333	0.200669	0	5895	5575	7.29268	0.137124	1	0	1.46341	0.683333	0	0	0.865412	1.15552	0	0	0.173661	5.75833	0	0		1	35.9	38.65
PA0643_at	PA0643 /DEF=hypothetical protein /FUNCTION=Related to phage, transposon, or plasmid	42.1	127.6	94.5	61	626	0.329937	3.03088	1	4174	1.54918	0.645503	1	3180	4387	2.24466	0.445503	0	0	1.44893	0.690164	0	0	0.740596	1.35026	0	0	0.478056	2.0918	0	0		0	77.75	84.85
PA0644_at	PA0644 /DEF=hypothetical protein /FUNCTION=Related to phage, transposon, or plasmid	8.3	3.8	7.7	9.2	5097	2.18421	0.457831	1	2449	0.836957	1.19481	1	4889	2451	0.927711	1.07792	0	0	1.10843	0.902174	0	0	2.02632	0.493506	0	0	2.42105	0.413043	0	0		0	8.45	6.05
PA0645_at	PA0645 /DEF=hypothetical protein /FUNCTION=Related to phage, transposon, or plasmid	5.3	11.8	97.7	30.9	936	0.449153	2.22642	1	5220	3.16181	0.316274	1	3591	5845	18.434	0.0542477	1	1	5.83019	0.171521	0	0	8.27966	0.120778	1	1	2.61864	0.381877	0	0		22	64.3	8.55
PA0646_at	PA0646 /DEF=hypothetical protein /FUNCTION=Related to phage, transposon, or plasmid	7.8	32.1	64.9	29.8	410	0.242991	4.11538	0	4793	2.17785	0.459168	1	5288	5640	8.32051	0.120185	1	1	3.82051	0.261745	0	0	2.02181	0.494607	0	0	0.928349	1.07718	0	0		11	47.35	19.95
PA0647_at	PA0647 /DEF=hypothetical protein /FUNCTION=Related to phage, transposon, or plasmid	117.3	56.6	240.4	69.8	5031	2.07244	0.482523	1	5286	3.44413	0.290349	1	1851	4187	2.04945	0.487937	0	0	0.595055	1.68052	0	0	4.24735	0.235441	0	0	1.23322	0.810888	0	0		0	155.1	86.95
PA0648_at	PA0648 /DEF=hypothetical protein /FUNCTION=Related to phage, transposon, or plasmid	50.8	46.5	26	11.6	3434	1.09247	0.915354	1	4827	2.24138	0.446154	1	5342	1565	0.511811	1.95385	0	0	0.228346	4.37931	0	0	0.55914	1.78846	0	0	0.249462	4.00862	0	0		0	18.8	48.65
PA0649_trpG_at	PA0649 /GENE=trpG /DEF=anthranilate synthase component II /FUNCTION=Amino acid biosynthesis and metabolism; Biosynthesis of cofactors, prosthetic groups and carriers; Energy metabolism	271.2	222.1	25.3	29.3	3857	1.22107	0.818953	1	2523	0.863481	1.1581	1	5313	210	0.0932891	10.7194	-1	-1	0.108038	9.25597	-1	-1	0.113913	8.77866	-1	-1	0.131923	7.5802	-1	0		-34	27.3	246.65
PA0650_trpD_at	PA0650 /GENE=trpD /DEF=anthranilate phosphoribosyltransferase /FUNCTION=Amino acid biosynthesis and metabolism	230.5	253.5	255.1	176.7	2700	0.90927	1.09978	1	4005	1.44369	0.69267	1	5670	2792	1.10672	0.903567	0	0	0.766594	1.30447	0	0	1.00631	0.993728	0	0	0.697041	1.43463	0	0		0	215.9	242
PA0651_trpC_at	PA0651 /GENE=trpC /DEF=indole-3-glycerol-phosphate synthase /FUNCTION=Amino acid biosynthesis and metabolism	305.4	192.8	196.2	74.1	4600	1.58402	0.631303	1	5033	2.64777	0.377676	1	916	1879	0.642436	1.55657	0	0	0.242633	4.12146	0	0	1.01763	0.982671	0	0	0.384336	2.60189	0	0		0	135.15	249.1
PA0652_vfr_at	PA0652 /GENE=vfr /DEF=transcriptional regulator Vfr /FUNCTION=Transcriptional regulators	466.2	380.4	260.1	109.8	3865	1.22555	0.815959	1	4903	2.36885	0.422145	1	2972	1678	0.557915	1.79239	0	0	0.235521	4.2459	0	0	0.683754	1.46251	0	0	0.288644	3.46448	0	0		0	184.95	423.3
PA0653_at	PA0653 /DEF=conserved hypothetical protein /FUNCTION=Hypothetical, unclassified, unknown	83.1	53	119.1	33.1	4588	1.56792	0.637786	1	5315	3.59819	0.277918	1	5420	3402	1.43321	0.697733	0	0	0.398315	2.51057	0	0	2.24717	0.445004	0	0	0.624528	1.60121	0	0		0	76.1	68.05
PA0654_speD_at	PA0654 /GENE=speD /DEF=S-adenosylmethionine decarboxylase proenzyme /FUNCTION=Central intermediary metabolism	196.4	253	27.6	37	2094	0.776285	1.28819	1	2146	0.745946	1.34058	1	62	377	0.14053	7.11594	-1	0	0.188391	5.30811	0	0	0.109091	9.16667	-1	-1	0.146245	6.83784	0	0		-12	32.3	224.7
PA0655_at	PA0655 /DEF=hypothetical protein /FUNCTION=Hypothetical, unclassified, unknown	182.4	80.3	173.5	141.7	5142	2.27148	0.440241	1	3569	1.22442	0.816715	1	2060	2491	0.951206	1.0513	0	0	0.776864	1.28723	0	0	2.16065	0.462824	0	0	1.76463	0.56669	0	0		0	157.6	131.35
PA0656_at	PA0656 /DEF=probable HIT family protein /FUNCTION=Putative enzymes	69.6	36.9	223.6	26.7	4900	1.88618	0.530172	1	5733	8.37453	0.11941	0	4319	4952	3.21264	0.31127	0	0	0.383621	2.60674	0	0	6.05962	0.165027	0	0	0.723577	1.38202	0	0		0	125.15	53.25
PA0657_at	PA0657 /DEF=probable ATPase /FUNCTION=Putative enzymes	61.1	30.4	292.6	363.7	4982	2.00987	0.497545	1	2332	0.804509	1.24299	1	3869	5336	4.78887	0.208817	0	0	5.95254	0.167996	0	0	9.625	0.103896	1	1	11.9638	0.0835854	1	1		22	328.15	45.75
PA0658_at	PA0658 /DEF=probable short-chain dehydrogenase /FUNCTION=Putative enzymes	175.5	152.4	35.3	9.6	3640	1.15157	0.868376	1	5330	3.67708	0.271955	1	1051	581	0.20114	4.97167	0	0	0.0547009	18.2812	-1	-1	0.231627	4.31728	0	0	0.0629921	15.875	-1	-1		-22	22.45	163.95
PA0659_at	PA0659 /DEF=hypothetical protein /FUNCTION=Hypothetical, unclassified, unknown; Membrane proteins	307.9	414.4	401.4	362.4	1971	0.743002	1.34589	1	3272	1.10762	0.90284	1	1198	3172	1.30367	0.767065	0	0	1.17701	0.849614	0	0	0.968629	1.03239	0	0	0.874517	1.14349	0	0		0	381.9	361.15
PA0660_at	PA0660 /DEF=hypothetical protein /FUNCTION=Hypothetical, unclassified, unknown	129.8	85.3	123.5	150.7	4517	1.52169	0.657165	1	2391	0.819509	1.22024	1	2813	2492	0.951464	1.05101	0	0	1.16102	0.861314	0	0	1.44783	0.690688	0	0	1.76671	0.566025	0	0		0	137.1	107.55
PA0661_at	PA0661 /DEF=conserved hypothetical protein /FUNCTION=Membrane proteins	233.6	200	265.6	365.5	3692	1.168	0.856164	1	2079	0.726676	1.37613	1	3262	2857	1.13699	0.879518	0	0	1.56464	0.639124	0	0	1.328	0.753012	0	0	1.8275	0.547196	0	0		0	315.55	216.8
PA0662_argC_at	PA0662 /GENE=argC /DEF=N-acetyl-gamma-glutamyl-phosphate reductase /FUNCTION=Amino acid biosynthesis and metabolism	152.5	177.9	146.3	123	2461	0.857223	1.16656	1	3466	1.18943	0.840738	1	2020	2503	0.959344	1.04238	0	0	0.806557	1.23984	0	0	0.822372	1.21599	0	0	0.6914	1.44634	0	0		0	134.65	165.2
PA0663_at	PA0663 /DEF=hypothetical protein /FUNCTION=Hypothetical, unclassified, unknown	86.6	30.1	60.1	34.2	5364	2.87708	0.347575	0	4436	1.75731	0.569052	1	3704	1987	0.693995	1.44093	0	0	0.394919	2.53216	0	0	1.99668	0.500832	0	0	1.13621	0.880117	0	0		0	47.15	58.35
PA0664_at	PA0664 /DEF=hypothetical protein /FUNCTION=Hypothetical, unclassified, unknown	92.8	159.7	39.2	129.3	1330	0.58109	1.72091	1	825	0.303171	3.29847	1	2023	1310	0.422414	2.36735	0	0	1.39332	0.717711	0	0	0.24546	4.07398	0	0	0.809643	1.23511	0	0		0	84.25	126.25
PA0665_at	PA0665 /DEF=conserved hypothetical protein /FUNCTION=Hypothetical, unclassified, unknown	172.9	108.1	222.7	69.7	4621	1.59944	0.625217	1	5228	3.19512	0.312977	1	1015	3143	1.28803	0.776381	0	0	0.403123	2.48063	0	0	2.06013	0.485406	0	0	0.644773	1.55093	0	0		0	146.2	140.5
PA0666_at	PA0666 /DEF=conserved hypothetical protein /FUNCTION=Hypothetical, unclassified, unknown	28.8	172.8	45.5	11.6	192	0.166667	6	0	5370	3.92241	0.254945	0	1179	3658	1.57986	0.632967	0	0	0.402778	2.48276	0	0	0.26331	3.7978	0	0	0.0671296	14.8966	-1	-1		-11	28.55	100.8
PA0667_at	PA0667 /DEF=conserved hypothetical protein /FUNCTION=Hypothetical, unclassified, unknown	272.7	174.1	133.2	118.9	4586	1.56634	0.638431	1	3309	1.12027	0.892643	1	3531	1484	0.488449	2.0473	0	0	0.43601	2.29352	0	0	0.765078	1.30706	0	0	0.682941	1.46426	0	0		0	126.05	223.4
PA0668_tyrZ_at	PA0668 /GENE=tyrZ /DEF=tyrosyl-tRNA synthetase 2 /FUNCTION=Amino acid biosynthesis and metabolism; Translation, post-translational modification, degradation	78.7	97	31.3	65.8	2262	0.81134	1.23253	1	1320	0.475684	2.10224	1	4753	1246	0.397713	2.51438	0	0	0.836086	1.19605	0	0	0.32268	3.09904	0	0	0.678351	1.47416	0	0		0	48.55	87.85
PA0669_at	PA0669 /DEF=probable DNA polymerase alpha chain /FUNCTION=DNA replication, recombination, modification and repair; Putative enzymes	124.9	180.2	197	205.8	1760	0.693119	1.44275	1	2835	0.95724	1.04467	1	3207	3653	1.57726	0.63401	0	0	1.64772	0.6069	0	0	1.09323	0.914721	0	0	1.14206	0.875607	0	0		0	201.4	152.55
PA0670_at	PA0670 /DEF=hypothetical protein /FUNCTION=Hypothetical, unclassified, unknown	96	27.6	26.6	49.8	5499	3.47826	0.2875	0	1509	0.534137	1.87218	1	2805	869	0.277083	3.60902	0	0	0.51875	1.92771	0	0	0.963768	1.03759	0	0	1.80435	0.554217	0	0		0	38.2	61.8
PA0671_at	PA0671 /DEF=hypothetical protein /FUNCTION=Hypothetical, unclassified, unknown	13.1	32.6	42.4	194.2	803	0.40184	2.48855	1	523	0.218332	4.58019	1	1742	4970	3.23664	0.308962	0	0	14.8244	0.0674562	1	1	1.30061	0.768868	0	0	5.95706	0.167868	0	0		11	118.3	22.85
PA0672_at	PA0672 /DEF=hypothetical protein /FUNCTION=Hypothetical, unclassified, unknown	14.6	32.3	133.3	41.2	939	0.452012	2.21233	1	5242	3.23544	0.309077	1	3345	5669	9.13014	0.109527	1	1	2.82192	0.354369	0	0	4.12693	0.242311	0	0	1.27554	0.783981	0	0		11	87.25	23.45
PA0673_at	PA0673 /DEF=hypothetical protein /FUNCTION=Hypothetical, unclassified, unknown	51.4	80.9	632.2	219.5	1548	0.635352	1.57393	1	5121	2.88018	0.3472	1	1211	5743	12.2996	0.0813034	1	1	4.27043	0.234169	0	0	7.81459	0.127966	1	0	2.71323	0.368565	0	0		12	425.85	66.15
PA0674_at	PA0674 /DEF=hypothetical protein /FUNCTION=Hypothetical, unclassified, unknown	66.6	22.3	48	205.2	5396	2.98655	0.334835	0	582	0.233918	4.275	1	3665	2046	0.720721	1.3875	0	0	3.08108	0.324561	0	0	2.15247	0.464583	0	0	9.20179	0.108674	1	1		11	126.6	44.45
PA0675_at	PA0675 /DEF=probable sigma-70 factor, ECF subfamily /FUNCTION=Transcriptional regulators	55.7	47.9	183.8	112.8	3671	1.16284	0.859964	1	4290	1.62943	0.613711	1	1365	4987	3.29982	0.303047	0	0	2.02513	0.493794	0	0	3.83716	0.260609	0	0	2.35491	0.424645	0	0		0	148.3	51.8
PA0676_at	PA0676 /DEF=probable transmembrane sensor /FUNCTION=Membrane proteins; Transcriptional regulators	87.8	10.9	34.7	20.7	5818	8.05505	0.124146	0	4347	1.67633	0.596542	1	2546	1239	0.395216	2.53026	0	0	0.235763	4.24155	0	0	3.18349	0.314121	0	0	1.89908	0.52657	0	0		0	27.7	49.35
PA0677_at	PA0677 /DEF=probable type II secretion system protein /FUNCTION=Protein secretion/export apparatus	13.7	18.9	18	25	1891	0.724868	1.37956	1	2066	0.72	1.38889	1	1491	3190	1.31387	0.761111	0	0	1.82482	0.548	0	0	0.952381	1.05	0	0	1.32275	0.756	0	0		0	21.5	16.3
PA0678_i_at	PA0678 /DEF=probable type II secretion system protein /FUNCTION=Protein secretion/export apparatus	6.6	76	46.8	118.8	36	0.0868421	11.5152	0	1099	0.393939	2.53846	1	3810	5560	7.09091	0.141026	1	0	18	0.0555556	1	1	0.615789	1.62393	0	0	1.56316	0.639731	0	0		12	82.8	41.3
PA0679_at	PA0679 /DEF=hypothetical protein /FUNCTION=Hypothetical, unclassified, unknown	26	24.4	135.3	26.8	3333	1.06557	0.938462	1	5520	5.04851	0.198078	0	4908	5391	5.20385	0.192166	0	0	1.03077	0.970149	0	0	5.54508	0.18034	0	0	1.09836	0.910448	0	0		0	81.05	25.2
PA0680_at	PA0680 /DEF=probable type II secretion system protein /FUNCTION=Protein secretion/export apparatus	33.5	87.7	29.7	94.5	749	0.381984	2.61791	1	864	0.314286	3.18182	1	5267	2361	0.886567	1.12795	0	0	2.8209	0.354497	0	0	0.338655	2.95286	0	0	1.07754	0.928042	0	0		0	62.1	60.6
PA0681_at	PA0681 /DEF=probable type II secretion system protein /FUNCTION=Protein secretion/export apparatus	15.4	28.7	47.5	54.5	1195	0.536585	1.86364	1	2552	0.87156	1.14737	1	2848	4887	3.08442	0.324211	0	0	3.53896	0.282569	0	0	1.65505	0.604211	0	0	1.89895	0.526606	0	0		0	51	22.05
PA0682_at	PA0682 /DEF=probable type II secretion system protein /FUNCTION=Protein secretion/export apparatus	194.8	269.7	270.6	110.7	1879	0.722284	1.3845	1	4946	2.44444	0.409091	1	2812	3315	1.38912	0.719882	0	0	0.568275	1.75971	0	0	1.00334	0.996674	0	0	0.410456	2.43631	0	0		0	190.65	232.25
PA0683_at	PA0683 /DEF=probable type II secretion system protein /FUNCTION=Protein secretion/export apparatus	13.6	32.6	68.8	164.5	836	0.417178	2.39706	1	1165	0.418237	2.39099	1	5339	5371	5.05882	0.197674	0	0	12.0956	0.0826748	1	1	2.11043	0.473837	0	0	5.04601	0.198176	0	0		11	116.65	23.1
PA0684_at	PA0684 /DEF=probable type II secretion system protein /FUNCTION=Protein secretion/export apparatus	13.9	16	39.8	131.2	2503	0.86875	1.15108	1	826	0.303354	3.29648	1	363	4784	2.86331	0.349246	0	0	9.43885	0.105945	1	1	2.4875	0.40201	0	0	8.2	0.121951	1	1		22	85.5	14.95
PA0685_at	PA0685 /DEF=probable type II secretion system protein /FUNCTION=Protein secretion/export apparatus	6.2	33.7	25.2	149.6	250	0.183976	5.43548	0	335	0.168449	5.93651	0	1875	5189	4.06452	0.246032	0	0	24.129	0.0414439	1	1	0.747774	1.3373	0	0	4.43917	0.225267	0	0		11	87.4	19.95
PA0686_at	PA0686 /DEF=probable type II secretion system protein /FUNCTION=Protein secretion/export apparatus	84.1	125.5	19.7	11.2	1672	0.67012	1.49227	1	4440	1.75893	0.568528	1	3645	706	0.234245	4.26904	0	0	0.133175	7.50893	-1	0	0.156972	6.37056	0	0	0.089243	11.2054	-1	-1		-12	15.45	104.8
PA0687_at	PA0687 /DEF=probable type II secretion system protein /FUNCTION=Protein secretion/export apparatus	51.5	23	265.7	83.1	5126	2.23913	0.446602	1	5231	3.19735	0.312759	1	1644	5386	5.15922	0.193828	0	0	1.61359	0.619735	0	0	11.5522	0.0865638	1	1	3.61304	0.276775	0	0		11	174.4	37.25
PA0688_at	PA0688 /DEF=hypothetical protein /FUNCTION=Hypothetical, unclassified, unknown	16.8	42.6	49.1	23.9	782	0.394366	2.53571	1	4709	2.05439	0.486762	1	289	4816	2.92262	0.342159	0	0	1.42262	0.702929	0	0	1.15258	0.867617	0	0	0.561033	1.78243	0	0		0	36.5	29.7
PA0689_at	PA0689 /DEF=hypothetical protein /FUNCTION=Hypothetical, unclassified, unknown	193.6	173.5	221.1	233.9	3518	1.11585	0.896178	1	2793	0.945276	1.05789	1	4424	2872	1.14205	0.875622	0	0	1.20816	0.827704	0	0	1.27435	0.784713	0	0	1.34813	0.74177	0	0		0	227.5	183.55
PA0690_at	PA0690 /DEF=hypothetical protein /FUNCTION=Hypothetical, unclassified, unknown	12.2	20.7	25.9	38	1360	0.589372	1.69672	1	1952	0.681579	1.46718	1	1061	4264	2.12295	0.471042	0	0	3.11475	0.321053	0	0	1.25121	0.799228	0	0	1.83575	0.544737	0	0		0	31.95	16.45
PA0691_at	PA0691 /DEF=hypothetical protein /FUNCTION=Hypothetical, unclassified, unknown	6.3	24.4	14.8	19.5	449	0.258197	3.87302	0	2190	0.758974	1.31757	1	1959	4479	2.34921	0.425676	0	0	3.09524	0.323077	0	0	0.606557	1.64865	0	0	0.79918	1.25128	0	0		0	17.15	15.35
PA0692_at	PA0692 /DEF=hypothetical protein /FUNCTION=Hypothetical, unclassified, unknown	101	10.5	35.4	87.2	5843	9.61905	0.10396	0	1137	0.405963	2.46328	1	1290	1117	0.350495	2.85311	0	0	0.863366	1.15826	0	0	3.37143	0.29661	0	0	8.30476	0.120413	1	1		11	61.3	55.75
PA0693_exbB2_at	PA0693 /GENE=exbB2 /DEF=transport protein ExbB2 /FUNCTION=Membrane proteins; Transport of small molecules	46	11.9	16.7	10.6	5569	3.86555	0.258696	0	4218	1.57547	0.634731	1	126	1161	0.363043	2.75449	0	0	0.230435	4.33962	0	0	1.40336	0.712575	0	0	0.890756	1.12264	0	0		0	13.65	28.95
PA0694_exbD2_at	PA0694 /GENE=exbD2 /DEF=transport protein ExbD /FUNCTION=Membrane proteins; Transport of small molecules	306.9	381.7	451.4	261.2	2223	0.804035	1.24373	1	4404	1.72818	0.578644	1	3525	3470	1.47084	0.679885	0	0	0.851092	1.17496	0	0	1.1826	0.845591	0	0	0.684307	1.46133	0	0		0	356.3	344.3
PA0695_at	PA0695 /DEF=hypothetical protein /FUNCTION=Hypothetical, unclassified, unknown	19.5	89.3	61.4	49.8	341	0.218365	4.57949	0	3588	1.23293	0.811075	1	3766	4927	3.14872	0.31759	0	0	2.55385	0.391566	0	0	0.68757	1.4544	0	0	0.557671	1.79317	0	0		0	55.6	54.4
PA0696_at	PA0696 /DEF=hypothetical protein /FUNCTION=Hypothetical, unclassified, unknown	21	13.7	36.2	62.4	4536	1.53285	0.652381	1	1642	0.580128	1.72376	1	768	3832	1.72381	0.58011	0	0	2.97143	0.336538	0	0	2.64234	0.378453	0	0	4.55474	0.219551	0	0		0	49.3	17.35
PA0697_at	PA0697 /DEF=hypothetical protein /FUNCTION=Hypothetical, unclassified, unknown	24.9	132.7	9.4	117.5	258	0.187641	5.32932	0	41	0.08	12.5	0	4246	1196	0.37751	2.64894	0	0	4.71888	0.211915	0	0	0.0708365	14.117	-1	-1	0.885456	1.12936	0	0		-11	63.45	78.8
PA0698_at	PA0698 /DEF=hypothetical protein /FUNCTION=Hypothetical, unclassified, unknown	108.1	91.6	230.9	29.3	3734	1.18013	0.847364	1	5705	7.88055	0.126895	0	5713	4284	2.13599	0.468168	0	0	0.271045	3.68942	0	0	2.52074	0.396709	0	0	0.319869	3.12628	0	0		0	130.1	99.85
PA0699_at	PA0699 /DEF=probable peptidyl-prolyl cis-trans isomerase, PpiC-type /FUNCTION=Chaperones & heat shock proteins; Translation, post-translational modification, degradation	94.6	128.8	33.9	25.2	1940	0.734472	1.36152	1	3836	1.34524	0.743363	1	5838	1145	0.358351	2.79056	0	0	0.266385	3.75397	0	0	0.263199	3.79941	0	0	0.195652	5.11111	0	0		0	29.55	111.7
PA0700_at	PA0700 /DEF=hypothetical protein /FUNCTION=Hypothetical, unclassified, unknown	155.1	30.8	377.6	47.9	5682	5.03571	0.198582	0	5706	7.88309	0.126854	0	5133	4540	2.43456	0.410752	0	0	0.308833	3.238	0	0	12.2597	0.0815678	1	1	1.55519	0.643006	0	0		11	212.75	92.95
PA0701_at	PA0701 /DEF=probable transcriptional regulator /FUNCTION=Transcriptional regulators	22.5	72.7	75.5	52.6	580	0.309491	3.23111	1	3996	1.43536	0.696689	1	3622	5011	3.35556	0.298013	0	0	2.33778	0.427757	0	0	1.03851	0.962914	0	0	0.723521	1.38213	0	0		0	64.05	47.6
PA0702_at	PA0702 /DEF=hypothetical protein /FUNCTION=Hypothetical, unclassified, unknown; Membrane proteins	13.2	14.7	28.5	35.4	2642	0.897959	1.11364	1	2334	0.805085	1.24211	1	1614	4316	2.15909	0.463158	0	0	2.68182	0.372881	0	0	1.93878	0.515789	0	0	2.40816	0.415254	0	0		0	31.95	13.95
PA0703_at	PA0703 /DEF=probable MFS transporter /FUNCTION=Membrane proteins; Transport of small molecules	95.9	85.6	115.6	123.1	3535	1.12033	0.892596	1	2770	0.939074	1.06488	1	5228	2995	1.20542	0.829585	0	0	1.28363	0.779041	0	0	1.35047	0.740484	0	0	1.43808	0.69537	0	0		0	119.35	90.75
PA0704_at	PA0704 /DEF=probable amidase /FUNCTION=Putative enzymes	18.6	65.1	243	37.7	525	0.285714	3.5	0	5633	6.44562	0.155144	0	100	5769	13.0645	0.0765432	1	1	2.02688	0.493369	0	0	3.73272	0.267901	0	0	0.579109	1.72679	0	0		11	140.35	41.85
PA0705_at	PA0705 /DEF=probable glycosyl transferase /FUNCTION=Putative enzymes	164	177.2	52.1	238.5	2762	0.925508	1.08049	1	524	0.218449	4.57774	1	717	1018	0.317683	3.14779	0	0	1.45427	0.687631	0	0	0.294018	3.40115	0	0	1.34594	0.742977	0	0		0	145.3	170.6
PA0706_cat_at	PA0706 /GENE=cat /DEF=chloramphenicol acetyltransferase /FUNCTION=Antibiotic resistance and susceptibility	179.7	173.3	82.7	36.5	3219	1.03693	0.964385	1	4841	2.26575	0.441354	1	3129	1408	0.460211	2.17291	0	0	0.203116	4.92329	0	0	0.477207	2.09553	0	0	0.210617	4.74795	0	0		0	59.6	176.5
PA0707_toxR_at	PA0707 /GENE=toxR /DEF=transcriptional regulator ToxR /FUNCTION=Transcriptional regulators	14.5	23.9	97.3	32.4	1421	0.606695	1.64828	1	5170	3.00309	0.332991	1	1628	5530	6.71034	0.149024	0	0	2.23448	0.447531	0	0	4.07113	0.245632	0	0	1.35565	0.737654	0	0		0	64.85	19.2
PA0708_at	PA0708 /DEF=probable transcriptional regulator /FUNCTION=Transcriptional regulators	140.9	106.6	209.6	114.8	4111	1.32176	0.756565	1	4515	1.82578	0.54771	1	2735	3497	1.48758	0.672233	0	0	0.814762	1.22735	0	0	1.96623	0.508588	0	0	1.07692	0.928571	0	0		0	162.2	123.75
PA0709_at	PA0709 /DEF=hypothetical protein /FUNCTION=Hypothetical, unclassified, unknown	77.9	63	86.7	119.6	3897	1.23651	0.808729	1	2075	0.724916	1.37947	1	5751	2808	1.11297	0.898501	0	0	1.5353	0.651338	0	0	1.37619	0.726644	0	0	1.89841	0.526756	0	0		0	103.15	70.45
PA0710_gloA2_at	PA0710 /GENE=gloA2 /DEF=lactoylglutathione lyase /FUNCTION=Central intermediary metabolism	32.1	47.5	63.9	205.8	1690	0.675789	1.47975	1	849	0.310496	3.22066	1	2329	4139	1.99065	0.502347	0	0	6.41121	0.155977	0	0	1.34526	0.743349	0	0	4.33263	0.230807	0	0		0	134.85	39.8
PA0711_at	PA0711 /DEF=hypothetical protein /FUNCTION=Hypothetical, unclassified, unknown	27.6	99.7	37.1	52.7	503	0.27683	3.61232	0	2010	0.703985	1.42049	1	111	3239	1.3442	0.743935	0	0	1.90942	0.523719	0	0	0.372116	2.68733	0	0	0.528586	1.89184	0	0		0	44.9	63.65
PA0712_at	PA0712 /DEF=hypothetical protein /FUNCTION=Hypothetical, unclassified, unknown	106.2	128.6	34.6	129.6	2329	0.825816	1.21092	1	688	0.266975	3.74566	1	317	1052	0.3258	3.06936	0	0	1.22034	0.819444	0	0	0.269051	3.71676	0	0	1.00778	0.992284	0	0		0	82.1	117.4
PA0713_at	PA0713 /DEF=hypothetical protein /FUNCTION=Hypothetical, unclassified, unknown	157	62.2	195.6	221	5250	2.52412	0.396178	1	2603	0.885068	1.12986	1	651	3071	1.24586	0.802658	0	0	1.40764	0.710407	0	0	3.14469	0.317996	0	0	3.55305	0.281448	0	0		0	208.3	109.6
PA0714_at	PA0714 /DEF=hypothetical protein /FUNCTION=Hypothetical, unclassified, unknown	6.8	8.9	11.4	7.7	2046	0.764045	1.30882	1	4066	1.48052	0.675439	1	2506	3775	1.67647	0.596491	0	0	1.13235	0.883117	0	0	1.2809	0.780702	0	0	0.865169	1.15584	0	0		0	9.55	7.85
PA0715_at	PA0715 /DEF=hypothetical protein /FUNCTION=Related to phage, transposon, or plasmid	80.9	35.9	88.9	28.1	5134	2.25348	0.443758	1	5221	3.1637	0.316085	1	5898	2776	1.09889	0.910011	0	0	0.347342	2.879	0	0	2.47632	0.403825	0	0	0.78273	1.27758	0	0		0	58.5	58.4
PA0716_at	PA0716 /DEF=hypothetical protein /FUNCTION=Related to phage, transposon, or plasmid	0.5	0.8	9.7	1.1	1500	0.625	1.6	1	5749	8.81818	0.113402	0	1401	5853	19.4	0.0515464	1	1	2.2	0.454545	0	0	12.125	0.0824742	1	1	1.375	0.727273	0	0		22	5.4	0.65
PA0717_at	PA0717 /DEF=hypothetical protein of bacteriophage Pf1 /FUNCTION=Hypothetical, unclassified, unknown; Related to phage, transposon, or plasmid	18.5	14.3	32	34	4047	1.29371	0.772973	1	2776	0.941176	1.0625	1	4748	3837	1.72973	0.578125	0	0	1.83784	0.544118	0	0	2.23776	0.446875	0	0	2.37762	0.420588	0	0		0	33	16.4
PA0718_at	PA0718 /DEF=hypothetical protein of bacteriophage Pf1 /FUNCTION=Hypothetical, unclassified, unknown; Related to phage, transposon, or plasmid	8.6	13.2	18.5	5.3	1603	0.651515	1.53488	1	5294	3.49057	0.286486	1	3821	4305	2.15116	0.464865	0	0	0.616279	1.62264	0	0	1.40152	0.713514	0	0	0.401515	2.49057	0	0		0	11.9	10.9
PA0719_at	PA0719 /DEF=hypothetical protein of bacteriophage Pf1 /FUNCTION=Hypothetical, unclassified, unknown; Related to phage, transposon, or plasmid	6.9	43.9	16.3	13.5	172	0.157175	6.36232	0	3519	1.20741	0.828221	1	4574	4489	2.36232	0.423313	0	0	1.95652	0.511111	0	0	0.371298	2.69325	0	0	0.307517	3.25185	0	0		0	14.9	25.4
PA0720_at	PA0720 /DEF=helix destabilizing protein of bacteriophage Pf1 /FUNCTION=Related to phage, transposon, or plasmid; DNA replication, recombination, modification and repair	110.3	77.8	49.7	283.9	4340	1.41774	0.705349	1	363	0.175062	5.71227	0	3164	1385	0.450589	2.21932	0	0	2.57389	0.388517	0	0	0.638817	1.56539	0	0	3.6491	0.27404	0	0		0	166.8	94.05
PA0721_r_at	PA0721 /DEF=hypothetical protein of bacteriophage Pf1 /FUNCTION=Hypothetical, unclassified, unknown; Related to phage, transposon, or plasmid	59.7	51.1	270	211.2	3694	1.1683	0.855946	1	3707	1.27841	0.782222	1	1813	5297	4.52261	0.221111	0	0	3.53769	0.28267	0	0	5.28376	0.189259	0	0	4.13307	0.241951	0	0		0	240.6	55.4
PA0722_at	PA0722 /DEF=hypothetical protein of bacteriophage Pf1 /FUNCTION=Hypothetical, unclassified, unknown; Related to phage, transposon, or plasmid	140.1	207.7	582.3	342.6	1684	0.674531	1.48251	1	4376	1.69965	0.588357	1	2307	5211	4.15632	0.240598	0	0	2.4454	0.408932	0	0	2.80356	0.356689	0	0	1.64949	0.606246	0	0		0	462.45	173.9
PA0723_coaB_at	PA0723 /GENE=coaB /DEF=coat protein B of bacteriophage Pf1) /FUNCTION=Related to phage, transposon, or plasmid	121.2	73.8	12.8	133.4	4672	1.64228	0.608911	1	81	0.095952	10.4219	0	4994	260	0.105611	9.46875	-1	-1	1.10066	0.908546	0	0	0.173442	5.76562	0	0	1.80759	0.553223	0	0		-11	73.1	97.5
PA0724_at	PA0724 /DEF=probable coat protein A of bacteriophage Pf1 /FUNCTION=Related to phage, transposon, or plasmid	70.5	8.5	130	139.2	5825	8.29412	0.120567	0	2758	0.933908	1.07077	1	5804	3976	1.84397	0.542308	0	0	1.97447	0.506466	0	0	15.2941	0.0653846	1	1	16.3765	0.0610632	1	1		22	134.6	39.5
PA0725_at	PA0725 /DEF=hypothetical protein of bacteriophage Pf1 /FUNCTION=Hypothetical, unclassified, unknown; Related to phage, transposon, or plasmid	53.9	104	15	30.7	1123	0.518269	1.9295	1	1369	0.488599	2.04667	1	3568	875	0.278293	3.59333	0	0	0.569573	1.7557	0	0	0.144231	6.93333	0	0	0.295192	3.38762	0	0		0	22.85	78.95
PA0726_at	PA0726 /DEF=hypothetical protein of bacteriophage Pf1 /FUNCTION=Hypothetical, unclassified, unknown; Related to phage, transposon, or plasmid	114.1	109.1	36.7	42.4	3245	1.04583	0.956179	1	2531	0.865566	1.15531	1	2119	1036	0.321648	3.10899	0	0	0.371604	2.69104	0	0	0.336389	2.97275	0	0	0.388634	2.57311	0	0		0	39.55	111.6
PA0727_at	PA0727 /DEF=hypothetical protein from bacteriophage Pf1 /FUNCTION=Hypothetical, unclassified, unknown; Related to phage, transposon, or plasmid	29.4	12.6	50.5	11.2	5173	2.33333	0.428571	1	5447	4.50893	0.221782	0	4672	3827	1.71769	0.582178	0	0	0.380952	2.625	0	0	4.00794	0.249505	0	0	0.888889	1.125	0	0		0	30.85	21
PA0728_at	PA0728 /DEF=probable bacteriophage integrase /FUNCTION=Putative enzymes; Related to phage, transposon, or plasmid	13.1	25.6	32.8	58.8	1110	0.511719	1.9542	1	1581	0.557823	1.79268	1	3684	4594	2.50382	0.39939	0	0	4.48855	0.222789	0	0	1.28125	0.780488	0	0	2.29687	0.435374	0	0		0	45.8	19.35
PA0729_at	PA0729 /DEF=hypothetical protein /FUNCTION=Hypothetical, unclassified, unknown	5.2	4.4	5	31.6	3742	1.18182	0.846154	1	302	0.158228	6.32	0	5891	2511	0.961538	1.04	0	0	6.07692	0.164557	0	0	1.13636	0.88	0	0	7.18182	0.139241	1	0		1	18.3	4.8
PA0730_at	PA0730 /DEF=probable transferase /FUNCTION=Putative enzymes	184.3	184.2	152.6	108.1	3061	1.00054	0.999457	1	3956	1.41166	0.708388	1	2644	2266	0.827998	1.20773	0	0	0.586544	1.7049	0	0	0.828447	1.20708	0	0	0.586862	1.70398	0	0		0	130.35	184.25
PA0731_at	PA0731 /DEF=hypothetical protein /FUNCTION=Hypothetical, unclassified, unknown	210.3	103.1	97.5	77.4	5006	2.03977	0.490252	1	3658	1.25969	0.793846	1	3429	1414	0.463623	2.15692	0	0	0.368046	2.71705	0	0	0.945684	1.05744	0	0	0.750727	1.33204	0	0		0	87.45	156.7
PA0732_at	PA0732 /DEF=hypothetical protein /FUNCTION=Hypothetical, unclassified, unknown	168.7	189.4	421	115	2598	0.890707	1.1227	1	5326	3.66087	0.273159	1	3026	4589	2.49555	0.400713	0	0	0.681683	1.46696	0	0	2.22281	0.449881	0	0	0.607181	1.64696	0	0		0	268	179.05
PA0733_at	PA0733 /DEF=probable pseudouridylate synthase /FUNCTION=Transcription, RNA processing and degradation	140.2	173.3	174.6	286.5	2242	0.809002	1.23609	1	1731	0.609424	1.64089	1	1780	3070	1.24536	0.802978	0	0	2.04351	0.489354	0	0	1.0075	0.992554	0	0	1.6532	0.604887	0	0		0	230.55	156.75
PA0734_i_at	PA0734 /DEF=hypothetical protein /FUNCTION=Hypothetical, unclassified, unknown	38.1	90.8	17.1	147.7	844	0.419604	2.3832	1	146	0.115775	8.63743	0	4111	1380	0.448819	2.22807	0	0	3.87664	0.257955	0	0	0.188326	5.30994	0	0	1.62665	0.61476	0	0		0	82.4	64.45
PA0735_at	PA0735 /DEF=hypothetical protein /FUNCTION=Hypothetical, unclassified, unknown	111.7	23.7	34.7	22.4	5662	4.71308	0.212175	0	4173	1.54911	0.645533	1	2750	994	0.310654	3.21902	0	0	0.200537	4.98661	0	0	1.46414	0.682997	0	0	0.945148	1.05804	0	0		0	28.55	67.7
PA0736_at	PA0736 /DEF=hypothetical protein /FUNCTION=Hypothetical, unclassified, unknown; Membrane proteins	85.9	69.5	33	192.7	3894	1.23597	0.80908	1	351	0.171251	5.83939	0	2136	1212	0.384168	2.60303	0	0	2.24331	0.445771	0	0	0.47482	2.10606	0	0	2.77266	0.360664	0	0		0	112.85	77.7
PA0737_at	PA0737 /DEF=hypothetical protein /FUNCTION=Hypothetical, unclassified, unknown	50.7	37.6	202.9	40.7	4176	1.3484	0.741617	1	5509	4.98526	0.200591	0	1825	5178	4.00197	0.249877	0	0	0.802761	1.2457	0	0	5.39628	0.185313	0	0	1.08245	0.923833	0	0		0	121.8	44.15
PA0738_at	PA0738 /DEF=conserved hypothetical protein /FUNCTION=Hypothetical, unclassified, unknown; Membrane proteins	132.8	24	115.4	164.9	5720	5.53333	0.180723	0	2001	0.699818	1.42894	1	5077	2335	0.868976	1.15078	0	0	1.24172	0.805337	0	0	4.80833	0.207972	0	0	6.87083	0.145543	0	0		0	140.15	78.4
PA0739_at	PA0739 /DEF=probable transcriptional regulator /FUNCTION=Transcriptional regulators	112.5	157	46.7	168.7	1853	0.716561	1.39556	1	728	0.276823	3.61242	1	5780	1293	0.415111	2.40899	0	0	1.49956	0.666864	0	0	0.297452	3.36188	0	0	1.07452	0.930646	0	0		0	107.7	134.75
PA0740_at	PA0740 /DEF=probable beta-lactamase /FUNCTION=Putative enzymes	36.1	38.6	74.7	36.4	2808	0.935233	1.06925	1	4705	2.0522	0.487282	1	2567	4211	2.06925	0.483266	0	0	1.00831	0.991758	0	0	1.93523	0.516734	0	0	0.943005	1.06044	0	0		0	55.55	37.35
PA0741_at	PA0741 /DEF=conserved hypothetical protein /FUNCTION=Hypothetical, unclassified, unknown	115.1	70.9	103.2	196.9	4647	1.62341	0.615986	1	1475	0.524124	1.90795	1	3182	2382	0.896612	1.11531	0	0	1.71069	0.584561	0	0	1.45557	0.687016	0	0	2.77715	0.360081	0	0		0	150.05	93
PA0742_at	PA0742 /DEF=hypothetical protein /FUNCTION=Hypothetical, unclassified, unknown	97	56.8	219.6	236.4	4753	1.70775	0.585567	1	2743	0.928934	1.0765	1	517	4403	2.26392	0.441712	0	0	2.43711	0.410321	0	0	3.8662	0.258652	0	0	4.16197	0.240271	0	0		0	228	76.9
PA0743_at	PA0743 /DEF=probable 3-hydroxyisobutyrate dehydrogenase /FUNCTION=Carbon compound catabolism	112	29.8	33.1	181.5	5551	3.75839	0.266071	0	392	0.182369	5.48338	0	3594	935	0.295536	3.38369	0	0	1.62054	0.61708	0	0	1.11074	0.900302	0	0	6.0906	0.164187	0	0		0	107.3	70.9
PA0744_at	PA0744 /DEF=probable enoyl-CoA hydratase/isomerase /FUNCTION=Putative enzymes	212.5	445.6	518	347.2	1004	0.476885	2.09694	1	4084	1.49194	0.67027	1	3463	4544	2.43765	0.410232	0	0	1.63388	0.612039	0	0	1.16248	0.860232	0	0	0.779174	1.28341	0	0		0	432.6	329.05
PA0745_at	PA0745 /DEF=probable enoyl-CoA hydratase/isomerase /FUNCTION=Putative enzymes	326	356	321.7	655.1	2722	0.91573	1.09202	1	1375	0.49107	2.03637	1	2349	2561	0.98681	1.01337	0	0	2.00951	0.497634	0	0	0.903652	1.10662	0	0	1.84017	0.543428	0	0		0	488.4	341
PA0746_at	PA0746 /DEF=probable acyl-CoA dehydrogenase /FUNCTION=Putative enzymes	109.2	18.5	169.3	349.7	5740	5.9027	0.169414	0	1354	0.484129	2.06556	1	2198	3611	1.55037	0.645009	0	0	3.20238	0.312268	0	0	9.15135	0.109273	1	1	18.9027	0.0529025	1	1		22	259.5	63.85
PA0747_at	PA0747 /DEF=probable aldehyde dehydrogenase /FUNCTION=Putative enzymes	85.6	113.5	367.5	279.7	2017	0.754185	1.32593	1	3780	1.31391	0.761088	1	5025	5251	4.29322	0.232925	0	0	3.26752	0.306042	0	0	3.23789	0.308844	0	0	2.46432	0.405792	0	0		0	323.6	99.55
PA0748_at	PA0748 /DEF=still frameshift probable transcriptional regulator /FUNCTION=Transcriptional regulators	23	24.2	33.3	39	2878	0.950413	1.05217	1	2499	0.853846	1.17117	1	3190	3427	1.44783	0.690691	0	0	1.69565	0.589744	0	0	1.37603	0.726727	0	0	1.61157	0.620513	0	0		0	36.15	23.6
PA0749_at	PA0749 /DEF=hypothetical protein /FUNCTION=Hypothetical, unclassified, unknown	11.8	28.2	22.3	134.6	842	0.41844	2.38983	1	327	0.165676	6.03587	0	1069	4016	1.88983	0.529148	0	0	11.4068	0.0876672	1	1	0.79078	1.26457	0	0	4.77305	0.20951	0	0		11	78.45	20
PA0750_ung_at	PA0750 /GENE=ung /DEF=uracil-DNA glycosylase /FUNCTION=DNA replication, recombination, modification and repair	23.2	97.7	22.2	13.2	394	0.237462	4.21121	0	4356	1.68182	0.594595	1	853	2499	0.956897	1.04505	0	0	0.568966	1.75758	0	0	0.227226	4.4009	0	0	0.135107	7.40152	-1	0		-1	17.7	60.45
PA0751_at	PA0751 /DEF=conserved hypothetical protein /FUNCTION=Hypothetical, unclassified, unknown; Membrane proteins	1163.3	1054.5	496.5	436.3	3480	1.10318	0.906473	1	3341	1.13798	0.878751	1	3047	1317	0.426803	2.343	0	0	0.375054	2.66628	0	0	0.470839	2.12387	0	0	0.413751	2.41691	0	0		0	466.4	1108.9
PA0752_at	PA0752 /DEF=conserved hypothetical protein /FUNCTION=Hypothetical, unclassified, unknown; Membrane proteins	1771.2	1714.5	443.2	711.6	3203	1.03307	0.967988	1	1779	0.622822	1.6056	1	1444	760	0.250226	3.99639	0	0	0.401762	2.48904	0	0	0.258501	3.86846	0	0	0.415048	2.40936	0	0		0	577.4	1742.85
PA0753_at	PA0753 /DEF=hypothetical protein /FUNCTION=Hypothetical, unclassified, unknown; Membrane proteins	1625.7	1419.6	190.2	488.8	3622	1.14518	0.873224	1	1082	0.389116	2.56993	1	899	305	0.116996	8.54732	-1	-1	0.30067	3.3259	0	0	0.133981	7.46372	-1	0	0.344322	2.90426	0	0		-12	339.5	1522.65
PA0754_at	PA0754 /DEF=hypothetical protein /FUNCTION=Hypothetical, unclassified, unknown	4514.8	4084.4	6898.7	10355.1	3491	1.10538	0.904669	1	1907	0.666213	1.50102	1	3595	3569	1.52802	0.654442	0	0	2.29359	0.435998	0	0	1.68904	0.592054	0	0	2.53528	0.394434	0	0		0	8626.9	4299.6
PA0755_at	PA0755 /DEF=probable porin /FUNCTION=Membrane proteins; Transport of small molecules	5443.1	4790.1	10525.8	15991	3595	1.13632	0.880032	1	1881	0.658233	1.51922	1	3313	4072	1.93379	0.51712	0	0	2.93785	0.340385	0	0	2.19741	0.455082	0	0	3.33834	0.29955	0	0		0	13258.4	5116.6
PA0756_at	PA0756 /DEF=probable two-component response regulator /FUNCTION=Transcriptional regulators; Two-component regulatory systems	200.1	161.9	159.9	159.1	3893	1.23595	0.809095	1	2964	1.00503	0.994997	1	567	2204	0.7991	1.25141	0	0	0.795102	1.2577	0	0	0.987647	1.01251	0	0	0.982705	1.0176	0	0		0	159.5	181
PA0757_at	PA0757 /DEF=probable two-component sensor /FUNCTION=Two-component regulatory systems	137	99.3	23.3	11.3	4253	1.37966	0.724818	1	4715	2.06195	0.484979	1	3135	482	0.170073	5.87983	0	0	0.0824818	12.1239	-1	-1	0.234642	4.2618	0	0	0.113797	8.78761	-1	-1		-22	17.3	118.15
PA0758_at	PA0758 /DEF=hypothetical protein /FUNCTION=Hypothetical, unclassified, unknown	173.3	189.4	96.8	78.8	2716	0.914995	1.0929	1	3577	1.22843	0.81405	1	4436	1682	0.558569	1.79029	0	0	0.454703	2.19924	0	0	0.511088	1.95661	0	0	0.416051	2.40355	0	0		0	87.8	181.35
PA0759_at	PA0759 /DEF=conserved hypothetical protein /FUNCTION=Hypothetical, unclassified, unknown	175.9	94.6	374.3	117.4	4880	1.85941	0.537806	1	5225	3.18825	0.313652	1	4241	4273	2.12791	0.469944	0	0	0.667425	1.4983	0	0	3.95666	0.252738	0	0	1.24101	0.805792	0	0		0	245.85	135.25
PA0760_at	PA0760 /DEF=conserved hypothetical protein /FUNCTION=Hypothetical, unclassified, unknown	65.4	28.5	102.1	80.1	5151	2.29474	0.43578	1	3696	1.27466	0.784525	1	2827	3627	1.56116	0.640548	0	0	1.22477	0.816479	0	0	3.58246	0.279138	0	0	2.81053	0.355805	0	0		0	91.1	46.95
PA0761_nadB_at	PA0761 /GENE=nadB /DEF=L-aspartate oxidase /FUNCTION=Amino acid biosynthesis and metabolism; Biosynthesis of cofactors, prosthetic groups and carriers	85.5	186	39.8	75.8	958	0.459677	2.17544	1	1481	0.525066	1.90452	1	3720	1425	0.465497	2.14824	0	0	0.88655	1.12797	0	0	0.213978	4.67337	0	0	0.407527	2.45383	0	0		0	57.8	135.75
PA0762_algU_at	PA0762 /GENE=algU /DEF=sigma factor AlgU /FUNCTION=Transcriptional regulators	636.7	686.4	671.8	499.3	2771	0.927593	1.07806	1	3837	1.34548	0.743227	1	4982	2708	1.05513	0.947752	0	0	0.7842	1.27519	0	0	0.97873	1.02173	0	0	0.727418	1.37472	0	0		0	585.55	661.55
PA0763_mucA_at	PA0763 /GENE=mucA /DEF=anti-sigma factor MucA /FUNCTION=Transcriptional regulators	734.1	593.1	1581.3	1465.1	3900	1.23773	0.807928	1	3183	1.07931	0.926516	1	2448	4312	2.15407	0.464238	0	0	1.99578	0.501058	0	0	2.66616	0.375071	0	0	2.47024	0.404819	0	0		0	1523.2	663.6
PA0764_mucB_at	PA0764 /GENE=mucB /DEF=negative regulator for alginate biosynthesis MucB /FUNCTION=Cell wall / LPS / capsule; Transcriptional regulators; Secreted Factors (toxins, enzymes, alginate)	301.5	258.7	349.5	383.8	3682	1.16544	0.858043	1	2680	0.910631	1.09814	1	3514	2897	1.1592	0.862661	0	0	1.27297	0.785565	0	0	1.35099	0.7402	0	0	1.48357	0.674049	0	0		0	366.65	280.1
PA0765_mucC_at	PA0765 /GENE=mucC /DEF=positive regulator for alginate biosynthesis MucC /FUNCTION=Cell wall / LPS / capsule; Transcriptional regulators; Secreted Factors (toxins, enzymes, alginate)	263.5	127.8	138.9	150.5	5025	2.06182	0.485009	1	2715	0.922924	1.08351	1	2406	1601	0.527135	1.89705	0	0	0.571157	1.75083	0	0	1.08685	0.920086	0	0	1.17762	0.849169	0	0		0	144.7	195.65
PA0766_mucD_at	PA0766 /GENE=mucD /DEF=serine protease MucD precursor /FUNCTION=Cell wall / LPS / capsule; Putative enzymes; Secreted Factors (toxins, enzymes, alginate)	811.4	624.9	353.8	203.1	4054	1.29845	0.77015	1	4417	1.742	0.574053	1	5327	1342	0.436036	2.29339	0	0	0.250308	3.99508	0	0	0.566171	1.76625	0	0	0.325012	3.07681	0	0		0	278.45	718.15
PA0767_lepA_at	PA0767 /GENE=lepA /DEF=GTP-binding protein LepA /FUNCTION=Protein secretion/export apparatus; Translation, post-translational modification, degradation	181.1	228.1	21.5	85.3	2172	0.79395	1.25953	1	645	0.252052	3.96744	1	3650	308	0.118719	8.42326	-1	-1	0.47101	2.12309	0	0	0.0942569	10.6093	-1	-1	0.373959	2.67409	0	0		-22	53.4	204.6
PA0768_lepB_at	PA0768 /GENE=lepB /DEF=signal peptidase I /FUNCTION=Protein secretion/export apparatus; Translation, post-translational modification, degradation	202.1	313.9	345.1	27.5	1574	0.643836	1.55319	1	5830	12.5491	0.079687	0	4452	3813	1.70757	0.585627	0	0	0.136071	7.34909	-1	0	1.09939	0.909591	0	0	0.0876075	11.4145	-1	-1		-12	186.3	258
PA0769_at	PA0769 /DEF=hypothetical protein /FUNCTION=Hypothetical, unclassified, unknown	141	88	279.8	273.7	4626	1.60227	0.624113	1	3022	1.02229	0.978199	1	5203	4133	1.9844	0.503931	0	0	1.94113	0.515163	0	0	3.17955	0.31451	0	0	3.11023	0.32152	0	0		0	276.75	114.5
PA0770_rnc_at	PA0770 /GENE=rnc /DEF=ribonuclease III /FUNCTION=Transcription, RNA processing and degradation	182.8	253.6	31.4	208.2	1871	0.72082	1.38731	1	277	0.150817	6.63057	0	623	492	0.171772	5.82166	0	0	1.13895	0.878002	0	0	0.123817	8.07643	-1	-1	0.820978	1.21806	0	0		-11	119.8	218.2
PA0771_era_at	PA0771 /GENE=era /DEF=GTP-binding protein Era /FUNCTION=Translation, post-translational modification, degradation; Cell division	156.3	227.6	239.8	182.2	1737	0.686731	1.45617	1	3784	1.31614	0.7598	1	4525	3579	1.53423	0.651793	0	0	1.16571	0.857849	0	0	1.0536	0.949124	0	0	0.800527	1.24918	0	0		0	211	191.95
PA0772_recO_at	PA0772 /GENE=recO /DEF=DNA repair protein RecO /FUNCTION=DNA replication, recombination, modification and repair	102.9	79.4	68.1	56	4052	1.29597	0.771623	1	3537	1.21607	0.82232	1	1906	1917	0.661808	1.51101	0	0	0.544218	1.8375	0	0	0.857683	1.16593	0	0	0.70529	1.41786	0	0		0	62.05	91.15
PA0773_pdxJ_at	PA0773 /GENE=pdxJ /DEF=pyridoxal phosphate biosynthetic protein PdxJ /FUNCTION=Biosynthesis of cofactors, prosthetic groups and carriers	415.8	340.9	101.3	41.7	3851	1.21971	0.819865	1	4940	2.42926	0.411649	1	3533	729	0.243627	4.10464	0	0	0.100289	9.97122	-1	-1	0.297155	3.36525	0	0	0.122323	8.17506	-1	-1		-22	71.5	378.35
PA0774_at	PA0774 /DEF=conserved hypothetical protein /FUNCTION=Hypothetical, unclassified, unknown	108.1	27.9	160.6	18.6	5571	3.87455	0.258094	0	5745	8.63441	0.115816	0	383	3495	1.48566	0.673101	0	0	0.172063	5.81183	0	0	5.75627	0.173724	0	0	0.666667	1.5	0	0		0	89.6	68
PA0775_at	PA0775 /DEF=conserved hypothetical protein /FUNCTION=Hypothetical, unclassified, unknown	7.3	13.9	18	87.7	1149	0.52518	1.90411	1	467	0.205245	4.87222	0	1814	4568	2.46575	0.405556	0	0	12.0137	0.0832383	1	1	1.29496	0.772222	0	0	6.30935	0.158495	0	0		11	52.85	10.6
PA0776_at	PA0776 /DEF=hypothetical protein /FUNCTION=Hypothetical, unclassified, unknown	50.2	94.7	230	23.8	1174	0.530095	1.88645	1	5783	9.66387	0.103478	0	4524	5308	4.58167	0.218261	0	0	0.474104	2.10924	0	0	2.42872	0.411739	0	0	0.25132	3.97899	0	0		0	126.9	72.45
PA0777_at	PA0777 /DEF=hypothetical protein /FUNCTION=Hypothetical, unclassified, unknown	23.1	212.8	164.8	15.2	76	0.108553	9.21212	0	5803	10.8421	0.092233	0	1868	5562	7.1342	0.14017	1	0	0.658009	1.51974	0	0	0.774436	1.29126	0	0	0.0714286	14	-1	-1		-10	90	117.95
PA0778_at	PA0778 /DEF=hypothetical protein /FUNCTION=Hypothetical, unclassified, unknown	287.5	200	381.3	132	4380	1.4375	0.695652	1	5123	2.88864	0.346184	1	480	3212	1.32626	0.753999	0	0	0.45913	2.17803	0	0	1.9065	0.524521	0	0	0.66	1.51515	0	0		0	256.65	243.75
PA0779_at	PA0779 /DEF=probable ATP-dependent protease /FUNCTION=Putative enzymes	486.6	408.5	363.4	324.7	3772	1.19119	0.839499	1	3307	1.11919	0.893506	1	3511	2094	0.746815	1.33902	0	0	0.667283	1.49861	0	0	0.889596	1.12411	0	0	0.794859	1.25808	0	0		0	344.05	447.55
PA0780_at	PA0780 /DEF=probable transcriptional regulator /FUNCTION=Transcriptional regulators	260.3	133.5	193.9	326.7	4955	1.94981	0.51287	1	1673	0.593511	1.68489	1	689	2089	0.74491	1.34244	0	0	1.25509	0.796755	0	0	1.45243	0.688499	0	0	2.44719	0.408632	0	0		0	260.3	196.9
PA0781_at	PA0781 /DEF=hypothetical protein /FUNCTION=Hypothetical, unclassified, unknown	1149.9	1178.2	935.1	482.9	2972	0.97598	1.02461	1	4615	1.93643	0.516415	1	3064	2235	0.813201	1.22971	0	0	0.41995	2.38124	0	0	0.793668	1.25997	0	0	0.409863	2.43984	0	0		0	709	1164.05
PA0782_putA_at	PA0782 /GENE=putA /DEF=proline dehydrogenase PutA /FUNCTION=Amino acid biosynthesis and metabolism	131.1	252.2	134	256	1127	0.519826	1.92372	1	1473	0.523438	1.91045	1	2708	2644	1.02212	0.978358	0	0	1.95271	0.512109	0	0	0.531324	1.88209	0	0	1.01507	0.985156	0	0		0	195	191.65
PA0783_putP_at	PA0783 /GENE=putP /DEF=sodium/proline symporter PutP /FUNCTION=Membrane proteins; Transport of small molecules	162.6	166.5	72	164.3	2975	0.976577	1.02399	1	1212	0.438223	2.28194	1	2250	1358	0.442804	2.25833	0	0	1.01046	0.989653	0	0	0.432432	2.3125	0	0	0.986787	1.01339	0	0		0	118.15	164.55
PA0784_at	PA0784 /DEF=probable transcriptional regulator /FUNCTION=Transcriptional regulators	54	26.3	33	55.5	5018	2.05323	0.487037	1	1675	0.594595	1.68182	1	453	1805	0.611111	1.63636	0	0	1.02778	0.972973	0	0	1.25475	0.79697	0	0	2.11027	0.473874	0	0		0	44.25	40.15
PA0785_at	PA0785 /DEF=probable acyl carrier protein phosphodiesterase /FUNCTION=Putative enzymes	51.6	184.1	421.7	362.2	512	0.280282	3.56783	0	3410	1.16427	0.858904	1	72	5630	8.17248	0.122362	1	1	7.01938	0.142463	1	0	2.2906	0.436566	0	0	1.96741	0.508283	0	0		12	391.95	117.85
PA0786_at	PA0786 /DEF=probable transporter /FUNCTION=Membrane proteins; Transport of small molecules	7	23.2	22	46.8	560	0.301724	3.31429	0	1305	0.470085	2.12727	1	1758	4923	3.14286	0.318182	0	0	6.68571	0.149573	0	0	0.948276	1.05455	0	0	2.01724	0.495726	0	0		0	34.4	15.1
PA0787_at	PA0787 /DEF=hypothetical protein /FUNCTION=Hypothetical, unclassified, unknown	193	156.3	37.1	129.4	3890	1.2348	0.809845	1	768	0.286708	3.48787	1	199	556	0.192228	5.20216	0	0	0.670466	1.4915	0	0	0.237364	4.21294	0	0	0.827895	1.20788	0	0		0	83.25	174.65
PA0788_at	PA0788 /DEF=hypothetical protein /FUNCTION=Hypothetical, unclassified, unknown	142.3	172.6	378.9	538.1	2323	0.82445	1.21293	1	2011	0.704144	1.42016	1	4866	4681	2.66268	0.375561	0	0	3.78145	0.264449	0	0	2.19525	0.455529	0	0	3.11761	0.320758	0	0		0	458.5	157.45
PA0789_at	PA0789 /DEF=probable amino acid permease /FUNCTION=Membrane proteins; Transport of small molecules	87.2	73.4	70.5	29	3762	1.18801	0.841743	1	4941	2.43103	0.411348	1	425	2221	0.808486	1.23688	0	0	0.332569	3.0069	0	0	0.96049	1.04113	0	0	0.395095	2.53103	0	0		0	49.75	80.3
PA0790_at	PA0790 /DEF=hypothetical protein /FUNCTION=Hypothetical, unclassified, unknown; Membrane proteins	71.9	31.1	135.1	11.6	5161	2.3119	0.432545	1	5816	11.6466	0.0858623	0	4601	4010	1.879	0.532198	0	0	0.161335	6.19828	0	0	4.34405	0.2302	0	0	0.37299	2.68103	0	0		0	73.35	51.5
PA0791_at	PA0791 /DEF=probable transcriptional regulator /FUNCTION=Transcriptional regulators	261.7	192.5	375	144.5	4212	1.35948	0.735575	1	5013	2.59516	0.385333	1	2647	3400	1.43294	0.697867	0	0	0.552159	1.81107	0	0	1.94805	0.513333	0	0	0.750649	1.33218	0	0		0	259.75	227.1
PA0792_prpD_at	PA0792 /GENE=prpD /DEF=propionate catabolic protein PrpD /FUNCTION=Carbon compound catabolism	138.4	109.1	39.2	45.1	3990	1.26856	0.788295	1	2547	0.86918	1.15051	1	2420	894	0.283237	3.53061	0	0	0.325867	3.06874	0	0	0.359303	2.78316	0	0	0.413382	2.41907	0	0		0	42.15	123.75
PA0793_at	PA0793 /DEF=hypothetical protein /FUNCTION=Hypothetical, unclassified, unknown	219.9	156.4	308.9	57.7	4319	1.40601	0.711232	1	5548	5.35355	0.186792	0	4098	3346	1.40473	0.711881	0	0	0.262392	3.81109	0	0	1.97506	0.506313	0	0	0.368926	2.71057	0	0		0	183.3	188.15
PA0794_at	PA0794 /DEF=probable aconitate hydratase /FUNCTION=Energy metabolism	278.6	220.7	280.5	269.9	3963	1.26235	0.792175	1	3077	1.03927	0.96221	1	297	2614	1.00682	0.993226	0	0	0.968772	1.03223	0	0	1.27096	0.786809	0	0	1.22293	0.81771	0	0		0	275.2	249.65
PA0795_prpC_at	PA0795 /GENE=prpC /DEF=citrate synthase 2 /FUNCTION=Carbon compound catabolism; Central intermediary metabolism	326.3	231.4	185.7	242.2	4324	1.41011	0.709163	1	2210	0.766722	1.30425	1	3796	1710	0.569108	1.75714	0	0	0.742262	1.34723	0	0	0.802506	1.2461	0	0	1.04667	0.955409	0	0		0	213.95	278.85
PA0796_prpB_at	PA0796 /GENE=prpB /DEF=carboxyphosphonoenolpyruvate phosphonomutase /FUNCTION=Carbon compound catabolism; Central intermediary metabolism	167.3	199.9	190.7	135.4	2370	0.836918	1.19486	1	3949	1.40842	0.710016	1	4469	2863	1.13987	0.877294	0	0	0.809325	1.2356	0	0	0.953977	1.04824	0	0	0.677339	1.47637	0	0		0	163.05	183.6
PA0797_at	PA0797 /DEF=probable transcriptional regulator /FUNCTION=Transcriptional regulators	26.3	76.3	57.9	144.5	663	0.344692	2.90114	1	1122	0.400692	2.49568	1	998	4351	2.20152	0.454231	0	0	5.4943	0.182007	0	0	0.758847	1.31779	0	0	1.89384	0.528028	0	0		0	101.2	51.3
PA0798_at	PA0798 /DEF=probable methyltransferase /FUNCTION=Putative enzymes	61.8	45.2	84.3	86.4	4229	1.36726	0.731392	1	2882	0.975694	1.02491	1	3815	3280	1.36408	0.733096	0	0	1.39806	0.715278	0	0	1.86504	0.53618	0	0	1.9115	0.523148	0	0		0	85.35	53.5
PA0799_at	PA0799 /DEF=probable helicase /FUNCTION=Putative enzymes	75.2	17.7	25.9	27.9	5614	4.24859	0.235372	0	2740	0.928315	1.07722	1	1528	1104	0.344415	2.90347	0	0	0.371011	2.69534	0	0	1.46328	0.683398	0	0	1.57627	0.634409	0	0		0	26.9	46.45
PA0800_at	PA0800 /DEF=hypothetical protein /FUNCTION=Hypothetical, unclassified, unknown; Membrane proteins	20.7	25.3	61	20.9	2288	0.818182	1.22222	1	5138	2.91866	0.342623	1	5356	4822	2.94686	0.339344	0	0	1.00966	0.990431	0	0	2.41107	0.414754	0	0	0.826087	1.21053	0	0		0	40.95	23
PA0801_at	PA0801 /DEF=hypothetical protein /FUNCTION=Hypothetical, unclassified, unknown; Membrane proteins	38.9	168.9	145.6	107.5	370	0.230314	4.3419	0	3859	1.35442	0.738324	1	1407	5117	3.74293	0.26717	0	0	2.7635	0.36186	0	0	0.862049	1.16003	0	0	0.636471	1.57116	0	0		0	126.55	103.9
PA0802_i_at	PA0802 /DEF=hypothetical protein /FUNCTION=Hypothetical, unclassified, unknown; Membrane proteins	6.6	7.7	11.2	18.1	2459	0.857143	1.16667	1	1765	0.618785	1.61607	1	605	3795	1.69697	0.589286	0	0	2.74242	0.364641	0	0	1.45455	0.6875	0	0	2.35065	0.425414	0	0		0	14.65	7.15
PA0803_at	PA0803 /DEF=hypothetical protein /FUNCTION=Hypothetical, unclassified, unknown	30.2	43.9	251.6	61.8	1740	0.687927	1.45364	1	5392	4.0712	0.245628	0	1732	5641	8.33113	0.120032	1	1	2.04636	0.488673	0	0	5.73121	0.174483	0	0	1.40774	0.710356	0	0		11	156.7	37.05
PA0804_at	PA0804 /DEF=probable oxidoreductase /FUNCTION=Putative enzymes	321	395.1	739.9	561.8	2265	0.812453	1.23084	1	3788	1.31702	0.759292	1	2375	4437	2.30498	0.433842	0	0	1.75016	0.571378	0	0	1.87269	0.533991	0	0	1.42192	0.703275	0	0		0	650.85	358.05
PA0805_at	PA0805 /DEF=hypothetical protein /FUNCTION=Hypothetical, unclassified, unknown	196.1	93.8	23.5	157.4	5046	2.09062	0.478327	1	269	0.149301	6.69787	0	4522	314	0.119837	8.34468	-1	-1	0.802652	1.24587	0	0	0.250533	3.99149	0	0	1.67804	0.595934	0	0		-11	90.45	144.95
PA0806_i_at	PA0806 /DEF=hypothetical protein /FUNCTION=Hypothetical, unclassified, unknown; Membrane proteins	18.3	17.9	124.1	160.3	3161	1.02235	0.978142	1	2237	0.774173	1.2917	1	1806	5538	6.78142	0.147462	0	0	8.75956	0.114161	1	1	6.93296	0.144239	0	0	8.95531	0.111666	1	1		22	142.2	18.1
PA0807_at	PA0807 /DEF=conserved hypothetical protein /FUNCTION=Hypothetical, unclassified, unknown	76.2	124.4	34.1	43.6	1454	0.61254	1.63255	1	2263	0.78211	1.27859	1	4634	1377	0.447507	2.2346	0	0	0.572178	1.74771	0	0	0.274116	3.64809	0	0	0.350482	2.85321	0	0		0	38.85	100.3
PA0808_at	PA0808 /DEF=hypothetical protein /FUNCTION=Hypothetical, unclassified, unknown	115	21.4	203.2	121.9	5707	5.37383	0.186087	0	4336	1.66694	0.599902	1	5899	3883	1.76696	0.565945	0	0	1.06	0.943396	0	0	9.49533	0.105315	1	1	5.69626	0.175554	0	0		11	162.55	68.2
PA0809_at	PA0809 /DEF=probable transporter /FUNCTION=Membrane proteins; Transport of small molecules	119.3	119.1	83.2	322.2	3066	1.00168	0.998324	1	663	0.258225	3.8726	1	338	1995	0.697402	1.43389	0	0	2.70075	0.370267	0	0	0.698573	1.43149	0	0	2.70529	0.369646	0	0		0	202.7	119.2
PA0810_at	PA0810 /DEF=probable haloacid dehalogenase /FUNCTION=Carbon compound catabolism	193	138.7	10	109.1	4284	1.39149	0.718653	1	72	0.091659	10.91	0	1102	89	0.0518135	19.3	-1	-1	0.565285	1.76902	0	0	0.0720981	13.87	-1	-1	0.78659	1.27131	0	0		-22	59.55	165.85
PA0811_at	PA0811 /DEF=probable MFS transporter /FUNCTION=Membrane proteins; Transport of small molecules	66.2	18.5	25.9	48.7	5518	3.57838	0.279456	0	1505	0.531828	1.88031	1	3283	1230	0.391239	2.55598	0	0	0.73565	1.35934	0	0	1.4	0.714286	0	0	2.63243	0.379877	0	0		0	37.3	42.35
PA0812_at	PA0812 /DEF=hypothetical protein /FUNCTION=Hypothetical, unclassified, unknown	143	261.7	167.8	125.8	1229	0.546427	1.83007	1	3821	1.33386	0.749702	1	3389	2931	1.17343	0.852205	0	0	0.87972	1.13672	0	0	0.641192	1.55959	0	0	0.480703	2.08029	0	0		0	146.8	202.35
PA0813_at	PA0813 /DEF=hypothetical protein /FUNCTION=Hypothetical, unclassified, unknown	177.3	236.1	48.7	42	2006	0.750953	1.33164	1	3402	1.15952	0.862423	1	2006	859	0.274676	3.64066	0	0	0.236887	4.22143	0	0	0.206269	4.84805	0	0	0.177891	5.62143	0	0		0	45.35	206.7
PA0814_i_at	PA0814 /DEF=conserved hypothetical protein /FUNCTION=Hypothetical, unclassified, unknown	87.3	201.7	166.9	90.1	890	0.432821	2.31042	1	4545	1.85239	0.539844	1	499	4044	1.9118	0.523068	0	0	1.03207	0.968923	0	0	0.827467	1.20851	0	0	0.446703	2.23862	0	0		0	128.5	144.5
PA0815_at	PA0815 /DEF=probable transcriptional regulator /FUNCTION=Transcriptional regulators	7.7	8.4	33.9	33.9	2725	0.916667	1.09091	1	2947	1	1	1	2424	5273	4.4026	0.227139	0	0	4.4026	0.227139	0	0	4.03571	0.247788	0	0	4.03571	0.247788	0	0		0	33.9	8.05
PA0816_at	PA0816 /DEF=probable transcriptional regulator /FUNCTION=Transcriptional regulators	107.1	49.3	156.7	248.8	5087	2.17241	0.460317	1	1797	0.629823	1.58775	1	2054	3457	1.46312	0.683472	0	0	2.32306	0.430466	0	0	3.1785	0.314614	0	0	5.04665	0.198151	0	0		0	202.75	78.2
PA0817_at	PA0817 /DEF=probable ring-cleaving dioxygenase /FUNCTION=Putative enzymes	129.6	150.6	384.1	195.3	2470	0.860558	1.16204	1	4641	1.96672	0.508461	1	1323	4831	2.96373	0.337412	0	0	1.50694	0.663594	0	0	2.55046	0.392085	0	0	1.29681	0.771121	0	0		0	289.7	140.1
PA0818_at	PA0818 /DEF=hypothetical protein /FUNCTION=Hypothetical, unclassified, unknown	96.1	175	62.3	43.5	1240	0.549143	1.82102	1	3993	1.43218	0.698234	1	1881	1890	0.648283	1.54254	0	0	0.452653	2.2092	0	0	0.356	2.80899	0	0	0.248571	4.02299	0	0		0	52.9	135.55
PA0819_f_at	PA0819 /DEF=hypothetical protein /FUNCTION=Hypothetical, unclassified, unknown	103.7	205.3	204.2	178.4	1087	0.505114	1.97975	1	3371	1.14462	0.873653	1	837	4113	1.96914	0.507835	0	0	1.72035	0.581278	0	0	0.994642	1.00539	0	0	0.868972	1.15078	0	0		0	191.3	154.5
PA0820_at	PA0820 /DEF=hypothetical protein /FUNCTION=Hypothetical, unclassified, unknown	179.5	52.3	18.7	245.1	5490	3.43212	0.291365	0	33	0.0762954	13.107	0	4419	256	0.104178	9.59893	-1	-1	1.36546	0.732354	0	0	0.357553	2.79679	0	0	4.68642	0.213382	0	0		-11	131.9	115.9
PA0821_at	PA0821 /DEF=hypothetical protein /FUNCTION=Hypothetical, unclassified, unknown	134.4	79.4	141.5	115.9	4730	1.6927	0.590774	1	3552	1.22088	0.819081	1	3398	2705	1.05283	0.949823	0	0	0.862351	1.15962	0	0	1.78212	0.561131	0	0	1.4597	0.685073	0	0		0	128.7	106.9
PA0822_at	PA0822 /DEF=hypothetical protein /FUNCTION=Hypothetical, unclassified, unknown	5	52.4	28.6	66.8	50	0.0954198	10.48	0	1189	0.428144	2.33566	1	3488	5437	5.72	0.174825	0	0	13.36	0.0748503	1	1	0.545802	1.83217	0	0	1.27481	0.784431	0	0		11	47.7	28.7
PA0823_at	PA0823 /DEF=hypothetical protein /FUNCTION=Hypothetical, unclassified, unknown	17.3	7.6	43	47.1	5143	2.27632	0.439306	1	2685	0.912951	1.09535	1	2084	4580	2.48555	0.402326	0	0	2.72254	0.367304	0	0	5.65789	0.176744	0	0	6.19737	0.161359	0	0		0	45.05	12.45
PA0824_at	PA0824 /DEF=hypothetical protein /FUNCTION=Hypothetical, unclassified, unknown	44.7	28	138.1	156	4618	1.59643	0.626398	1	2604	0.885256	1.12962	1	2855	4890	3.08949	0.323678	0	0	3.48993	0.286538	0	0	4.93214	0.202752	0	0	5.57143	0.179487	0	0		0	147.05	36.35
PA0825_at	PA0825 /DEF=hypothetical protein /FUNCTION=Hypothetical, unclassified, unknown	52	27.6	79.6	77.7	4898	1.88406	0.530769	1	3030	1.02445	0.976131	1	5086	3576	1.53077	0.653266	0	0	1.49423	0.669241	0	0	2.88406	0.346734	0	0	2.81522	0.355212	0	0		0	78.65	39.8
PA0826_at	PA0826 /DEF=hypothetical protein /FUNCTION=Hypothetical, unclassified, unknown	84.4	59	22	20	4370	1.43051	0.699052	1	3250	1.1	0.909091	1	4295	802	0.260664	3.83636	0	0	0.236967	4.22	0	0	0.372881	2.68182	0	0	0.338983	2.95	0	0		0	21	71.7
PA0827_at	PA0827 /DEF=hypothetical protein /FUNCTION=Hypothetical, unclassified, unknown	13.5	12.5	112.9	25	3385	1.08	0.925926	1	5448	4.516	0.221435	0	255	5643	8.36296	0.119575	1	1	1.85185	0.54	0	0	9.032	0.110717	1	1	2	0.5	0	0		22	68.95	13
PA0828_at	PA0828 /DEF=probable transcriptional regulator /FUNCTION=Transcriptional regulators	74.9	192.9	56.5	51.7	766	0.388284	2.57543	1	3225	1.09284	0.915044	1	923	2107	0.754339	1.32566	0	0	0.690254	1.44874	0	0	0.292898	3.41416	0	0	0.268015	3.73114	0	0		0	54.1	133.9
PA0829_at	PA0829 /DEF=probable hydrolase /FUNCTION=Putative enzymes	22	33.4	28.7	45.1	1627	0.658683	1.51818	1	1814	0.636364	1.57143	1	3390	3175	1.30455	0.766551	0	0	2.05	0.487805	0	0	0.859281	1.16376	0	0	1.3503	0.740576	0	0		0	36.9	27.7
PA0830_at	PA0830 /DEF=hypothetical protein /FUNCTION=Hypothetical, unclassified, unknown	184.8	184.4	101.7	262.6	3067	1.00217	0.997835	1	1079	0.387281	2.5821	1	2585	1660	0.550325	1.81711	0	0	1.421	0.703732	0	0	0.551518	1.81318	0	0	1.42408	0.702209	0	0		0	182.15	184.6
PA0831_oruR_at	PA0831 /GENE=oruR /DEF=transcriptional regulator OruR /FUNCTION=Transcriptional regulators	167.4	181.4	37	44.9	2752	0.922822	1.08363	1	2408	0.824053	1.21351	1	3767	658	0.221027	4.52432	0	0	0.26822	3.72829	0	0	0.203969	4.9027	0	0	0.247519	4.04009	0	0		0	40.95	174.4
PA0832_at	PA0832 /DEF=conserved hypothetical protein /FUNCTION=Hypothetical, unclassified, unknown	299.8	164.5	311	250.2	4860	1.82249	0.548699	1	3608	1.24301	0.804502	1	398	2671	1.03736	0.963987	0	0	0.834556	1.19824	0	0	1.89058	0.528939	0	0	1.52097	0.657474	0	0		0	280.6	232.15
PA0833_at	PA0833 /DEF=hypothetical protein /FUNCTION=Hypothetical, unclassified, unknown; Membrane proteins	318.4	287.1	328.2	284	3500	1.10902	0.901696	1	3394	1.15563	0.865326	1	1560	2659	1.03078	0.97014	0	0	0.89196	1.12113	0	0	1.14316	0.874771	0	0	0.989202	1.01092	0	0		0	306.1	302.75
PA0834_at	PA0834 /DEF=conserved hypothetical protein /FUNCTION=Hypothetical, unclassified, unknown	84	19.8	20.9	22.6	5613	4.24242	0.235714	0	2727	0.924779	1.08134	1	2544	756	0.24881	4.01914	0	0	0.269048	3.71681	0	0	1.05556	0.947368	0	0	1.14141	0.876106	0	0		0	21.75	51.9
PA0835_pta_at	PA0835 /GENE=pta /DEF=phosphate acetyltransferase /FUNCTION=Carbon compound catabolism	454.7	174	109.3	329.7	5279	2.61322	0.38267	1	910	0.331513	3.01647	1	3073	723	0.240378	4.16011	0	0	0.725093	1.37913	0	0	0.628161	1.59195	0	0	1.89483	0.527753	0	0		0	219.5	314.35
PA0836_at	PA0836 /DEF=probable acetate kinase /FUNCTION=Putative enzymes	453.4	632.7	377.4	380.5	1854	0.716611	1.39546	1	2926	0.991853	1.00821	1	1272	2280	0.832378	1.20138	0	0	0.839215	1.19159	0	0	0.596491	1.67647	0	0	0.601391	1.66281	0	0		0	378.95	543.05
PA0837_slyD_at	PA0837 /GENE=slyD /DEF=peptidyl-prolyl cis-trans isomerase SlyD /FUNCTION=Chaperones & heat shock proteins; Translation, post-translational modification, degradation	468.3	378.7	48.1	22.5	3898	1.2366	0.80867	1	4755	2.13778	0.467775	1	4627	252	0.102712	9.73597	-1	-1	0.0480461	20.8133	-1	-1	0.127013	7.87318	-1	0	0.0594138	16.8311	-1	-1		-34	35.3	423.5
PA0838_at	PA0838 /DEF=probable glutathione peroxidase /FUNCTION=Putative enzymes	296.5	116	73.4	190.9	5259	2.55603	0.391231	1	1073	0.384494	2.60082	1	5391	747	0.247555	4.03951	0	0	0.643845	1.55317	0	0	0.632759	1.58038	0	0	1.64569	0.607648	0	0		0	132.15	206.25
PA0839_at	PA0839 /DEF=probable transcriptional regulator /FUNCTION=Transcriptional regulators	69.5	16.6	153.7	249.4	5606	4.18675	0.238849	0	1756	0.616279	1.62264	1	5076	4358	2.21151	0.45218	0	0	3.58849	0.278669	0	0	9.25904	0.108003	1	1	15.0241	0.0665597	1	1		22	201.55	43.05
PA0840_at	PA0840 /DEF=probable oxidoreductase /FUNCTION=Putative enzymes	74.4	50.5	301.2	228.8	4446	1.47327	0.678763	1	3787	1.31643	0.759628	1	1100	5185	4.04839	0.247012	0	0	3.07527	0.325175	0	0	5.96436	0.167663	0	0	4.53069	0.220717	0	0		0	265	62.45
PA0841_at	PA0841 /DEF=hypothetical protein /FUNCTION=Hypothetical, unclassified, unknown	88.5	112.9	137.1	222.5	2129	0.78388	1.27571	1	1755	0.61618	1.6229	1	5424	3607	1.54915	0.645514	0	0	2.51412	0.397753	0	0	1.21435	0.823487	0	0	1.97077	0.507416	0	0		0	179.8	100.7
PA0842_at	PA0842 /DEF=probable glycosyl transferase /FUNCTION=Putative enzymes	10.8	22.1	227.7	92.3	1036	0.488688	2.0463	1	4955	2.46696	0.405358	1	920	5857	21.0833	0.0474308	1	1	8.5463	0.11701	1	1	10.3032	0.0970575	1	1	4.17647	0.239437	0	0		33	160	16.45
PA0843_plcR_at	PA0843 /GENE=plcR /DEF=phospholipase accessory protein PlcR precursor /FUNCTION=Secreted Factors (toxins, enzymes, alginate)	19.6	25.5	86.8	158.3	2066	0.768627	1.30102	1	1546	0.548326	1.82373	1	816	5281	4.42857	0.225806	0	0	8.07653	0.123816	1	1	3.40392	0.293779	0	0	6.20784	0.161087	0	0		11	122.55	22.55
PA0844_plcH_at	PA0844 /GENE=plcH /DEF=hemolytic phospholipase C precursor /FUNCTION=Secreted Factors (toxins, enzymes, alginate)	24.8	20.1	7.1	164.6	3887	1.23383	0.810484	1	4	0.0431349	23.1831	0	1162	909	0.28629	3.49296	0	0	6.6371	0.150668	0	0	0.353234	2.83099	0	0	8.18905	0.122114	1	1		11	85.85	22.45
PA0845_at	PA0845 /DEF=conserved hypothetical protein /FUNCTION=Hypothetical, unclassified, unknown	97.1	19.2	255.4	186.5	5684	5.05729	0.197734	0	3876	1.36944	0.730227	1	3242	4661	2.63028	0.380188	0	0	1.9207	0.520643	0	0	13.3021	0.0751762	1	1	9.71354	0.102949	1	1		22	220.95	58.15
PA0846_at	PA0846 /DEF=probable sulfate uptake protein /FUNCTION=Transport of small molecules	10.8	45.5	24.2	20	393	0.237363	4.21296	0	3524	1.21	0.826446	1	5823	4383	2.24074	0.446281	0	0	1.85185	0.54	0	0	0.531868	1.88017	0	0	0.43956	2.275	0	0		0	22.1	28.15
PA0847_at	PA0847 /DEF=hypothetical protein /FUNCTION=Hypothetical, unclassified, unknown; Membrane proteins	13.6	13.8	12.9	14.1	3008	0.985507	1.01471	1	2693	0.914894	1.09302	1	1277	2485	0.948529	1.05426	0	0	1.03676	0.964539	0	0	0.934783	1.06977	0	0	1.02174	0.978723	0	0		0	13.5	13.7
PA0848_at	PA0848 /DEF=probable alkyl hydroperoxide reductase /FUNCTION=Adaptation, protection; Putative enzymes	95.3	90.7	55.4	23.6	3271	1.05072	0.951731	1	4889	2.34746	0.425993	1	2319	1737	0.581322	1.72022	0	0	0.247639	4.03814	0	0	0.610805	1.63718	0	0	0.260198	3.84322	0	0		0	39.5	93
PA0849_trxB2_at	PA0849 /GENE=trxB2 /DEF=thioredoxin reductase 2 /FUNCTION=Nucleotide biosynthesis and metabolism	112.7	174	220.3	119.8	1591	0.647701	1.54392	1	4532	1.8389	0.543804	1	863	4097	1.95475	0.511575	0	0	1.063	0.940735	0	0	1.26609	0.789832	0	0	0.688506	1.45242	0	0		0	170.05	143.35
PA0850_at	PA0850 /DEF=hypothetical protein /FUNCTION=Hypothetical, unclassified, unknown	6.1	9.8	65.3	217.2	1482	0.622449	1.60656	1	817	0.300645	3.32619	1	4099	5703	10.7049	0.093415	1	1	35.6066	0.0280847	1	1	6.66327	0.150077	0	0	22.1633	0.0451197	1	1		33	141.25	7.95
PA0851_at	PA0851 /DEF=hypothetical protein /FUNCTION=Hypothetical, unclassified, unknown	181.3	141.5	304.6	215.3	4017	1.28127	0.780474	1	3964	1.41477	0.706829	1	3022	3780	1.68009	0.595207	0	0	1.18753	0.842081	0	0	2.15265	0.464544	0	0	1.52155	0.657222	0	0		0	259.95	161.4
PA0852_cpbD_at	PA0852 /GENE=cpbD /DEF=chitin-binding protein CbpD precursor /FUNCTION=Hypothetical, unclassified, unknown	885.4	807.4	25.7	54.9	3447	1.09661	0.911904	1	1303	0.468124	2.13619	1	2632	41	0.0290264	34.4514	-1	-1	0.0620059	16.1275	-1	-1	0.0318306	31.4163	-1	-1	0.067996	14.7067	-1	-1		-44	40.3	846.4
PA0853_at	PA0853 /DEF=probable oxidoreductase /FUNCTION=Putative enzymes	223.2	190.2	400	222.1	3712	1.1735	0.852151	1	4488	1.80099	0.55525	1	3021	3917	1.79211	0.558	0	0	0.995072	1.00495	0	0	2.10305	0.4755	0	0	1.16772	0.856371	0	0		0	311.05	206.7
PA0854_fumC2_at	PA0854 /GENE=fumC2 /DEF=fumarate hydratase /FUNCTION=Carbon compound catabolism; Energy metabolism	384.5	501.5	478.4	485.8	2062	0.7667	1.30429	1	2906	0.984767	1.01547	1	2143	3068	1.24421	0.803721	0	0	1.26346	0.791478	0	0	0.953938	1.04829	0	0	0.968694	1.03232	0	0		0	482.1	443
PA0855_at	PA0855 /DEF=hypothetical protein /FUNCTION=Hypothetical, unclassified, unknown	183.9	43.5	126.2	221	5612	4.22759	0.236542	0	1619	0.571041	1.75119	1	1269	1967	0.686243	1.45721	0	0	1.20174	0.832127	0	0	2.90115	0.344691	0	0	5.08046	0.196833	0	0		0	173.6	113.7
PA0856_at	PA0856 /DEF=hypothetical protein /FUNCTION=Hypothetical, unclassified, unknown	562.3	612.7	158.5	156	2731	0.917741	1.08963	1	2997	1.01603	0.984227	1	3807	887	0.281878	3.54763	0	0	0.277432	3.60449	0	0	0.258691	3.86562	0	0	0.254611	3.92756	0	0		0	157.25	587.5
PA0857_bolA_at	PA0857 /GENE=bolA /DEF=morphogene protein BolA /FUNCTION=Cell division	392.7	336.4	68.6	142.5	3689	1.16736	0.856634	1	1343	0.481404	2.07726	1	4377	501	0.174688	5.72449	0	0	0.362872	2.75579	0	0	0.203924	4.90379	0	0	0.423603	2.3607	0	0		0	105.55	364.55
PA0858_at	PA0858 /DEF=conserved hypothetical protein /FUNCTION=Hypothetical, unclassified, unknown	255.2	76.1	177.1	151	5476	3.35348	0.298197	0	3427	1.17285	0.852626	1	5364	1986	0.693966	1.44099	0	0	0.591693	1.69007	0	0	2.3272	0.429701	0	0	1.98423	0.503974	0	0		0	164.05	165.65
PA0859_at	PA0859 /DEF=hypothetical protein /FUNCTION=Hypothetical, unclassified, unknown	14.5	73	62.3	186.8	286	0.19863	5.03448	0	915	0.333512	2.99839	1	832	5254	4.29655	0.232745	0	0	12.8828	0.0776231	1	1	0.853425	1.17175	0	0	2.5589	0.390792	0	0		11	124.55	43.75
PA0860_at	PA0860 /DEF=probable ATP-binding/permease fusion ABC transporter /FUNCTION=Membrane proteins; Transport of small molecules	19.8	65.4	61.7	26.6	565	0.302752	3.30303	0	4870	2.31955	0.431118	1	754	4902	3.11616	0.320908	0	0	1.34343	0.744361	0	0	0.943425	1.05997	0	0	0.406728	2.45865	0	0		0	44.15	42.6
PA0861_at	PA0861 /DEF=hypothetical protein /FUNCTION=Hypothetical, unclassified, unknown; Membrane proteins	136.8	101.6	22.9	214.2	4171	1.34646	0.74269	1	116	0.106909	9.35371	0	1668	475	0.167398	5.9738	0	0	1.56579	0.638655	0	0	0.225394	4.43668	0	0	2.10827	0.474323	0	0		0	118.55	119.2
PA0862_at	PA0862 /DEF=hypothetical protein /FUNCTION=Hypothetical, unclassified, unknown	445.9	329.1	1096.8	811.8	4195	1.35491	0.738058	1	3849	1.35107	0.740153	1	5524	4560	2.45974	0.406546	0	0	1.82059	0.549273	0	0	3.33273	0.300055	0	0	2.46673	0.405395	0	0		0	954.3	387.5
PA0863_at	PA0863 /DEF=probable oxidoreductase /FUNCTION=Putative enzymes	91.9	10.6	31.8	14.7	5831	8.66981	0.115343	0	4777	2.16327	0.462264	1	609	1107	0.346028	2.88994	0	0	0.159956	6.2517	0	0	3	0.333333	0	0	1.38679	0.721088	0	0		0	23.25	51.25
PA0864_at	PA0864 /DEF=probable transcriptional regulator /FUNCTION=Transcriptional regulators	89.9	80.2	62	56.8	3536	1.12095	0.892102	1	3220	1.09155	0.916129	1	2033	1974	0.689655	1.45	0	0	0.631813	1.58275	0	0	0.773067	1.29355	0	0	0.708229	1.41197	0	0		0	59.4	85.05
PA0865_hpd_at	PA0865 /GENE=hpd /DEF=4-hydroxyphenylpyruvate dioxygenase /FUNCTION=Amino acid biosynthesis and metabolism	15.7	31.1	612	577.7	1082	0.504823	1.98089	1	3133	1.05937	0.943954	1	4654	5891	38.9809	0.0256536	1	1	36.7962	0.0271767	1	1	19.6785	0.050817	1	1	18.5756	0.0538342	1	1		44	594.85	23.4
PA0866_aroP2_at	PA0866 /GENE=aroP2 /DEF=aromatic amino acid transport protein AroP2 /FUNCTION=Transport of small molecules	26.5	77.1	83.5	35.5	660	0.343709	2.90943	1	4895	2.35211	0.42515	1	495	4929	3.15094	0.317365	0	0	1.33962	0.746479	0	0	1.08301	0.923353	0	0	0.460441	2.17183	0	0		0	59.5	51.8
PA0867_at	PA0867 /DEF=hypothetical protein /FUNCTION=Hypothetical, unclassified, unknown	346.7	182.8	357.9	245.6	4912	1.89661	0.527257	1	4029	1.45725	0.686225	1	5293	2661	1.0323	0.968706	0	0	0.708393	1.41164	0	0	1.95788	0.510757	0	0	1.34354	0.7443	0	0		0	301.75	264.75
PA0868_at	PA0868 /DEF=conserved hypothetical protein /FUNCTION=Hypothetical, unclassified, unknown	11.8	23.4	26	100.3	1080	0.504274	1.98305	1	670	0.259222	3.85769	1	794	4353	2.20339	0.453846	0	0	8.5	0.117647	1	1	1.11111	0.9	0	0	4.28632	0.2333	0	0		11	63.15	17.6
PA0869_pbpG_at	PA0869 /GENE=pbpG /DEF=D-alanyl-D-alanine-endopeptidase /FUNCTION=Cell wall / LPS / capsule	73.7	125.1	23.6	230.1	1359	0.589129	1.69742	1	103	0.102564	9.75	0	5032	1029	0.320217	3.12288	0	0	3.12212	0.320296	0	0	0.188649	5.30085	0	0	1.83933	0.543677	0	0		0	126.85	99.4
PA0870_phhC_at	PA0870 /GENE=phhC /DEF=aromatic amino acid aminotransferase /FUNCTION=Amino acid biosynthesis and metabolism	407.4	450.1	440.4	630.6	2684	0.905132	1.10481	1	1995	0.698382	1.43188	1	1716	2747	1.081	0.925068	0	0	1.54786	0.646051	0	0	0.978449	1.02203	0	0	1.40102	0.713765	0	0		0	535.5	428.75
PA0871_phhB_at	PA0871 /GENE=phhB /DEF=pterin-4-alpha-carbinolamine dehydratase /FUNCTION=Amino acid biosynthesis and metabolism	324.2	68.3	387.6	104.1	5666	4.74671	0.210672	0	5336	3.72334	0.268576	1	5525	2983	1.19556	0.836429	0	0	0.321098	3.11431	0	0	5.67496	0.176213	0	0	1.52416	0.6561	0	0		0	245.85	196.25
PA0872_phhA_at	PA0872 /GENE=phhA /DEF=phenylalanine-4-hydroxylase /FUNCTION=Amino acid biosynthesis and metabolism	12.3	85.8	295.6	360	143	0.143357	6.97561	0	2399	0.821111	1.21786	1	2267	5868	24.0325	0.0416103	1	1	29.2683	0.0341667	1	1	3.44522	0.290257	0	0	4.1958	0.238333	0	0		22	327.8	49.05
PA0873_phhR_at	PA0873 /GENE=phhR /DEF=transcriptional regulator PhhR /FUNCTION=Transcriptional regulators	97.3	8.9	22.5	17.9	5859	10.9326	0.0914697	0	3649	1.25698	0.795556	1	5125	694	0.231244	4.32444	0	0	0.183967	5.43575	0	0	2.52809	0.395556	0	0	2.01124	0.497207	0	0		0	20.2	53.1
PA0874_at	PA0874 /DEF=hypothetical protein /FUNCTION=Hypothetical, unclassified, unknown	6.2	57.3	7.3	64.3	75	0.108202	9.24194	0	140	0.11353	8.80822	0	5612	2940	1.17742	0.849315	0	0	10.371	0.096423	1	1	0.1274	7.84932	-1	0	1.12216	0.891135	0	0		10	35.8	31.75
PA0875_at	PA0875 /DEF=conserved hypothetical protein /FUNCTION=Hypothetical, unclassified, unknown	16	48	70.7	80.7	634	0.333333	3	1	2567	0.876084	1.14144	1	5877	5277	4.41875	0.226308	0	0	5.04375	0.198265	0	0	1.47292	0.678925	0	0	1.68125	0.594796	0	0		0	75.7	32
PA0876_at	PA0876 /DEF=probable transcriptional regulator /FUNCTION=Transcriptional regulators	115	209.7	141.5	173.9	1237	0.548402	1.82348	1	2364	0.813686	1.22898	1	2903	3038	1.23043	0.812721	0	0	1.51217	0.6613	0	0	0.674773	1.48198	0	0	0.82928	1.20587	0	0		0	157.7	162.35
PA0877_at	PA0877 /DEF=probable transcriptional regulator /FUNCTION=Transcriptional regulators	86.2	133.8	109.2	192.1	1576	0.644245	1.5522	1	1614	0.568454	1.75916	1	1944	3108	1.26682	0.789377	0	0	2.22854	0.448725	0	0	0.816143	1.22527	0	0	1.43572	0.696512	0	0		0	150.65	110
PA0878_at	PA0878 /DEF=hypothetical protein /FUNCTION=Hypothetical, unclassified, unknown	24.6	9.6	17.6	121.9	5261	2.5625	0.390244	1	249	0.144381	6.92614	0	1022	2032	0.715447	1.39773	0	0	4.95528	0.201805	0	0	1.83333	0.545455	0	0	12.6979	0.0787531	1	1		11	69.75	17.1
PA0879_at	PA0879 /DEF=probable acyl-CoA dehydrogenase /FUNCTION=Putative enzymes	13.2	6.7	15.9	23.9	4966	1.97015	0.507576	1	1904	0.665272	1.50314	1	2133	2994	1.20455	0.830189	0	0	1.81061	0.552301	0	0	2.37313	0.421384	0	0	3.56716	0.280335	0	0		0	19.9	9.95
PA0880_at	PA0880 /DEF=probable ring-cleaving dioxygenase /FUNCTION=Putative enzymes	4.1	37.7	24.7	44.1	78	0.108753	9.19512	0	1591	0.560091	1.78543	1	5294	5471	6.02439	0.165992	0	0	10.7561	0.0929705	1	1	0.655172	1.52632	0	0	1.16976	0.854875	0	0		11	34.4	20.9
PA0881_at	PA0881 /DEF=hypothetical protein /FUNCTION=Hypothetical, unclassified, unknown	47.7	20.5	24.9	19.3	5169	2.32683	0.429769	1	3727	1.29016	0.7751	1	2311	1590	0.522013	1.91566	0	0	0.404612	2.4715	0	0	1.21463	0.823293	0	0	0.941463	1.06218	0	0		0	22.1	34.1
PA0882_at	PA0882 /DEF=hypothetical protein /FUNCTION=Putative enzymes	23.9	180.6	33.3	137	117	0.132337	7.55649	0	620	0.243066	4.11411	1	179	3323	1.39331	0.717718	0	0	5.73222	0.174453	0	0	0.184385	5.42342	0	0	0.758583	1.31825	0	0		0	85.15	102.25
PA0883_at	PA0883 /DEF=probable acyl-CoA lyase beta chain /FUNCTION=Putative enzymes	37.5	17.6	74.2	18	5072	2.13068	0.469333	1	5399	4.12222	0.242588	0	506	4125	1.97867	0.505391	0	0	0.48	2.08333	0	0	4.21591	0.237197	0	0	1.02273	0.977778	0	0		0	46.1	27.55
PA0884_at	PA0884 /DEF=probable C4-dicarboxylate-binding periplasmic protein /FUNCTION=Transport of small molecules	104.8	25	14.3	37.5	5607	4.192	0.23855	0	1063	0.381333	2.62238	1	5761	364	0.13645	7.32867	-1	0	0.357824	2.79467	0	0	0.572	1.74825	0	0	1.5	0.666667	0	0		-1	25.9	64.9
PA0885_at	PA0885 /DEF=probable C4-dicarboxylate transporter /FUNCTION=Transport of small molecules	14.2	10	31.4	33.9	4345	1.42	0.704225	1	2733	0.926254	1.07962	1	3900	4357	2.21127	0.452229	0	0	2.38732	0.418879	0	0	3.14	0.318471	0	0	3.39	0.294985	0	0		0	32.65	12.1
PA0886_at	PA0886 /DEF=probable C4-dicarboxylate transporter /FUNCTION=Transport of small molecules	17.3	17.5	14.3	18.2	3019	0.988571	1.01156	1	2272	0.785714	1.27273	1	4602	2262	0.82659	1.20979	0	0	1.05202	0.950549	0	0	0.817143	1.22378	0	0	1.04	0.961538	0	0		0	16.25	17.4
PA0887_acsA_at	PA0887 /GENE=acsA /DEF=acetyl-coenzyme A synthetase /FUNCTION=Carbon compound catabolism; Central intermediary metabolism	550.3	663.8	549.5	419.3	2338	0.829015	1.20625	1	3770	1.31052	0.763057	1	2478	2591	0.998546	1.00146	0	0	0.761948	1.31243	0	0	0.82781	1.20801	0	0	0.631666	1.58311	0	0		0	484.4	607.05
PA0888_aotJ_at	PA0888 /GENE=aotJ /DEF=arginine/ornithine binding protein AotJ /FUNCTION=Transport of small molecules	313	315.5	187	180.6	3029	0.992076	1.00799	1	3061	1.03544	0.965775	1	3185	1782	0.597444	1.6738	0	0	0.576997	1.73311	0	0	0.59271	1.68717	0	0	0.572425	1.74695	0	0		0	183.8	314.25
PA0889_aotQ_at	PA0889 /GENE=aotQ /DEF=arginine/ornithine transport protein AotQ /FUNCTION=Membrane proteins; Transport of small molecules	47.4	11.8	55	180.9	5583	4.01695	0.248945	0	829	0.304035	3.28909	1	1391	2903	1.16034	0.861818	0	0	3.81646	0.262023	0	0	4.66102	0.214545	0	0	15.3305	0.0652294	1	1		11	117.95	29.6
PA0890_aotM_at	PA0890 /GENE=aotM /DEF=arginine/ornithine transport protein AotM /FUNCTION=Membrane proteins; Transport of small molecules	126.3	134.1	232.3	180.5	2837	0.941834	1.06176	1	3722	1.28698	0.777012	1	5236	3970	1.83927	0.543693	0	0	1.42914	0.699723	0	0	1.73229	0.577271	0	0	1.34601	0.742936	0	0		0	206.4	130.2
PA0891_at	PA0891 /DEF=hypothetical protein /FUNCTION=Hypothetical, unclassified, unknown	161.4	213.5	329.9	384.7	2022	0.755972	1.3228	1	2513	0.857551	1.16611	1	1911	4180	2.04399	0.489239	0	0	2.38352	0.419548	0	0	1.5452	0.647166	0	0	1.80187	0.554978	0	0		0	357.3	187.45
PA0892_aotP_at	PA0892 /GENE=aotP /DEF=arginine/ornithine transport protein AotP /FUNCTION=Transport of small molecules	290.5	208.6	39.9	297.9	4286	1.39262	0.718072	1	207	0.133938	7.46617	0	2253	365	0.137349	7.2807	-1	0	1.02547	0.975159	0	0	0.191275	5.22807	0	0	1.42809	0.700235	0	0		-1	168.9	249.55
PA0893_argR_at	PA0893 /GENE=argR /DEF=transcriptional regulator ArgR /FUNCTION=Amino acid biosynthesis and metabolism; Transcriptional regulators	118.7	167.1	195.8	203.8	1821	0.710353	1.40775	1	2846	0.960746	1.04086	1	4256	3746	1.64954	0.606231	0	0	1.71693	0.582434	0	0	1.17175	0.853422	0	0	1.21963	0.819921	0	0		0	199.8	142.9
PA0894_at	PA0894 /DEF=hypothetical protein /FUNCTION=Hypothetical, unclassified, unknown	121	100.6	248.5	208.6	3805	1.20278	0.831405	1	3472	1.19128	0.839437	1	2957	4191	2.05372	0.486922	0	0	1.72397	0.580058	0	0	2.47018	0.404829	0	0	2.07356	0.482263	0	0		0	228.55	110.8
PA0895_aruC_at	PA0895 /GENE=aruC /DEF=N-succinylglutamate 5-semialdehyde dehydrogenase /FUNCTION=Amino acid biosynthesis and metabolism	213	249.2	235.2	389.8	2446	0.854735	1.16995	1	1705	0.603386	1.65731	1	4213	2785	1.10423	0.905612	0	0	1.83005	0.546434	0	0	0.94382	1.05952	0	0	1.56421	0.639302	0	0		0	312.5	231.1
PA0896_aruF_at	PA0896 /GENE=aruF /DEF=arginine/ornithine succinyltransferase AI subunit /FUNCTION=Amino acid biosynthesis and metabolism	70.8	34.1	264.5	231.5	5034	2.07625	0.481638	1	3364	1.14255	0.875236	1	5618	5113	3.73588	0.267675	0	0	3.26977	0.305832	0	0	7.7566	0.128922	1	0	6.78886	0.1473	0	0		1	248	52.45
PA0897_aruG_at	PA0897 /GENE=aruG /DEF=arginine/ornithine succinyltransferase AII subunit /FUNCTION=Amino acid biosynthesis and metabolism	194.9	201.9	187.2	474.1	2928	0.965329	1.03592	1	1102	0.394853	2.53259	1	2967	2506	0.960493	1.04113	0	0	2.43253	0.411095	0	0	0.927192	1.07853	0	0	2.34819	0.42586	0	0		0	330.65	198.4
PA0898_aruD_at	PA0898 /GENE=aruD /DEF=succinylglutamate 5-semialdehyde dehydrogenase /FUNCTION=Amino acid biosynthesis and metabolism	13.2	80.7	26.8	468.3	186	0.163569	6.11364	0	14	0.0572283	17.4739	0	485	4163	2.0303	0.492537	0	0	35.4773	0.0281871	1	1	0.332094	3.01119	0	0	5.80297	0.172325	0	0		11	247.55	46.95
PA0899_aruB_at	PA0899 /GENE=aruB /DEF=succinylarginine dihydrolase /FUNCTION=Amino acid biosynthesis and metabolism	141.8	150.3	535.6	449.8	2841	0.943446	1.05994	1	3470	1.19075	0.839806	1	3141	5124	3.77715	0.26475	0	0	3.17207	0.315251	0	0	3.56354	0.28062	0	0	2.99268	0.334149	0	0		0	492.7	146.05
PA0900_at	PA0900 /DEF=hypothetical protein /FUNCTION=Hypothetical, unclassified, unknown	435.6	388.3	721.6	749.1	3540	1.12181	0.891414	1	2853	0.963289	1.03811	1	4410	3754	1.65657	0.603659	0	0	1.7197	0.581498	0	0	1.85836	0.53811	0	0	1.92918	0.518355	0	0		0	735.35	411.95
PA0901_aruE_at	PA0901 /GENE=aruE /DEF=succinylglutamate desuccinylase /FUNCTION=Amino acid biosynthesis and metabolism	193.7	168.3	224.6	302.8	3639	1.15092	0.868869	1	2131	0.741744	1.34817	1	2535	2898	1.15953	0.862422	0	0	1.56324	0.639696	0	0	1.33452	0.749332	0	0	1.79917	0.555812	0	0		0	263.7	181
PA0902_at	PA0902 /DEF=hypothetical protein /FUNCTION=Hypothetical, unclassified, unknown	200.2	138.4	73.6	112.2	4404	1.44653	0.691309	1	1877	0.655971	1.52446	1	43	1167	0.367632	2.72011	0	0	0.56044	1.78431	0	0	0.531792	1.88043	0	0	0.810694	1.23351	0	0		0	92.9	169.3
PA0903_alaS_at	PA0903 /GENE=alaS /DEF=alanyl-tRNA synthetase /FUNCTION=Transcription, RNA processing and degradation	338.2	424.1	13	15.8	2194	0.797453	1.25399	1	2403	0.822785	1.21538	1	3630	57	0.0384388	26.0154	-1	-1	0.0467179	21.4051	-1	-1	0.0306531	32.6231	-1	-1	0.0372554	26.8418	-1	-1		-44	14.4	381.15
PA0904_lysC_at	PA0904 /GENE=lysC /DEF=aspartate kinase alpha and beta chain /FUNCTION=Amino acid biosynthesis and metabolism	308.7	508.3	171.7	60.8	1427	0.607319	1.64658	1	5097	2.82401	0.354106	1	1947	1675	0.556203	1.7979	0	0	0.196955	5.0773	0	0	0.337793	2.9604	0	0	0.119614	8.3602	-1	-1		-11	116.25	408.5
PA0905_csrA_at	PA0905 /GENE=csrA /DEF=carbon storage regulator /FUNCTION=Transcriptional regulators	424.7	320	812.9	437.6	4128	1.32719	0.753473	1	4553	1.85763	0.53832	1	4816	4047	1.91406	0.52245	0	0	1.03037	0.970521	0	0	2.54031	0.393652	0	0	1.3675	0.731261	0	0		0	625.25	372.35
PA0906_at	PA0906 /DEF=probable transcriptional regulator /FUNCTION=Transcriptional regulators	183.3	104.6	256.1	182.7	4801	1.75239	0.570649	1	3942	1.40175	0.713393	1	4970	3331	1.39716	0.715736	0	0	0.996727	1.00328	0	0	2.44837	0.408434	0	0	1.74665	0.572523	0	0		0	219.4	143.95
PA0907_at	PA0907 /DEF=hypothetical protein /FUNCTION=Hypothetical, unclassified, unknown	103.7	96.2	168.1	216.5	3380	1.07796	0.927676	1	2246	0.776443	1.28792	1	369	3713	1.62102	0.616895	0	0	2.08775	0.478984	0	0	1.7474	0.572278	0	0	2.25052	0.444342	0	0		0	192.3	99.95
PA0908_at	PA0908 /DEF=hypothetical protein /FUNCTION=Hypothetical, unclassified, unknown	10.4	9.9	12.7	224.9	3270	1.05051	0.951923	1	13	0.0564695	17.7087	0	3761	3024	1.22115	0.818898	0	0	21.625	0.0462428	1	1	1.28283	0.779528	0	0	22.7172	0.0440196	1	1		22	118.8	10.15
PA0909_i_at	PA0909 /DEF=hypothetical protein /FUNCTION=Hypothetical, unclassified, unknown; Membrane proteins; Related to phage, transposon, or plasmid	29.9	62.6	160.1	25.1	1007	0.477636	2.09365	1	5628	6.37849	0.156777	0	153	5409	5.35452	0.186758	0	0	0.839465	1.19124	0	0	2.55751	0.391006	0	0	0.400958	2.49402	0	0		0	92.6	46.25
PA0910_at	PA0910 /DEF=hypothetical protein /FUNCTION=Hypothetical, unclassified, unknown	69.8	65.3	21.4	15.2	3346	1.06891	0.93553	1	3947	1.40789	0.71028	1	2459	975	0.30659	3.26168	0	0	0.217765	4.59211	0	0	0.327718	3.0514	0	0	0.232772	4.29605	0	0		0	18.3	67.55
PA0911_at	PA0911 /DEF=hypothetical protein /FUNCTION=Hypothetical, unclassified, unknown	24.7	10	91.5	208.3	5232	2.47	0.404858	1	1213	0.43927	2.2765	1	476	5108	3.70445	0.269945	0	0	8.4332	0.118579	1	1	9.15	0.10929	1	1	20.83	0.0480077	1	1		33	149.9	17.35
PA0912_at	PA0912 /DEF=hypothetical protein /FUNCTION=Hypothetical, unclassified, unknown	67.6	93.3	204.8	370	1889	0.724544	1.38018	1	1567	0.553514	1.80664	1	2109	4864	3.02959	0.330078	0	0	5.47337	0.182703	0	0	2.19507	0.455566	0	0	3.9657	0.252162	0	0		0	287.4	80.45
PA0913_mgtE_at	PA0913 /GENE=mgtE /DEF=probable Mg transporter MgtE /FUNCTION=Transport of small molecules	373.7	383.5	607	299.5	2964	0.974446	1.02622	1	4683	2.02671	0.49341	1	2003	3718	1.6243	0.615651	0	0	0.801445	1.24775	0	0	1.58279	0.631796	0	0	0.780965	1.28047	0	0		0	453.25	378.6
PA0914_at	PA0914 /DEF=hypothetical protein /FUNCTION=Hypothetical, unclassified, unknown	82.1	102.8	80.8	91.4	2202	0.798638	1.25213	1	2599	0.884026	1.13119	1	3664	2553	0.984166	1.01609	0	0	1.11328	0.898249	0	0	0.785992	1.27228	0	0	0.889105	1.12473	0	0		0	86.1	92.45
PA0915_at	PA0915 /DEF=conserved hypothetical protein /FUNCTION=Hypothetical, unclassified, unknown	27.3	48.3	36.4	15.8	1283	0.565217	1.76923	1	4858	2.3038	0.434066	1	810	3224	1.33333	0.75	0	0	0.578755	1.72785	0	0	0.753623	1.32692	0	0	0.327122	3.05696	0	0		0	26.1	37.8
PA0916_at	PA0916 /DEF=conserved hypothetical protein /FUNCTION=Hypothetical, unclassified, unknown	114.8	143.4	247.6	161.7	2208	0.800558	1.24913	1	4152	1.53123	0.653069	1	537	4314	2.15679	0.463651	0	0	1.40854	0.709957	0	0	1.72664	0.57916	0	0	1.12762	0.886827	0	0		0	204.65	129.1
PA0917_kup_at	PA0917 /GENE=kup /DEF=potassium uptake protein Kup /FUNCTION=Transport of small molecules	152	75.9	41.9	35.3	4979	2.00264	0.499342	1	3459	1.18697	0.842482	1	3912	862	0.275658	3.62768	0	0	0.232237	4.30595	0	0	0.552042	1.81146	0	0	0.465086	2.15014	0	0		0	38.6	113.95
PA0918_at	PA0918 /DEF=cytochrome b561 /FUNCTION=Energy metabolism	507.4	366.5	667.7	506.9	4262	1.38445	0.72231	1	3789	1.31722	0.759173	1	1837	3193	1.31592	0.759922	0	0	0.999015	1.00099	0	0	1.82183	0.548899	0	0	1.38308	0.723022	0	0		0	587.3	436.95
PA0919_at	PA0919 /DEF=hypothetical protein /FUNCTION=Hypothetical, unclassified, unknown	199.2	187.1	407.2	171.6	3330	1.06467	0.939257	1	4906	2.37296	0.421415	1	2245	4181	2.04418	0.489194	0	0	0.861446	1.16084	0	0	2.17638	0.459479	0	0	0.917157	1.09033	0	0		0	289.4	193.15
PA0920_at	PA0920 /DEF=hypothetical protein /FUNCTION=Hypothetical, unclassified, unknown; Membrane proteins	30.6	114.6	129.2	114.7	474	0.267016	3.7451	0	3326	1.12642	0.887771	1	5734	5229	4.22222	0.236842	0	0	3.74837	0.266783	0	0	1.1274	0.886997	0	0	1.00087	0.999128	0	0		0	121.95	72.6
PA0921_at	PA0921 /DEF=hypothetical protein /FUNCTION=Hypothetical, unclassified, unknown; Membrane proteins	13.4	18.1	110.3	133.6	1963	0.740331	1.35075	1	2412	0.825599	1.21124	1	1627	5636	8.23134	0.121487	1	1	9.97015	0.100299	1	1	6.09392	0.164098	0	0	7.38122	0.135479	1	0		23	121.95	15.75
PA0922_at	PA0922 /DEF=hypothetical protein /FUNCTION=Hypothetical, unclassified, unknown	22.2	35.5	310.9	204.6	1505	0.625352	1.5991	1	4137	1.51955	0.658089	1	4652	5781	14.0045	0.0714056	1	1	9.21622	0.108504	1	1	8.75775	0.114185	1	1	5.76338	0.173509	0	0		33	257.75	28.85
PA0923_dinP_at	PA0923 /GENE=dinP /DEF=DNA damage inducible protein P /FUNCTION=DNA replication, recombination, modification and repair; Adaptation, protection	41.5	106.3	204.5	111.6	773	0.390405	2.56145	1	4526	1.83244	0.545721	1	2675	5356	4.92771	0.202934	0	0	2.68916	0.371864	0	0	1.9238	0.519804	0	0	1.04986	0.952509	0	0		0	158.05	73.9
PA0924_at	PA0924 /DEF=hypothetical protein /FUNCTION=Membrane proteins; Hypothetical, unclassified, unknown	192	193.1	27.7	386.7	3036	0.994303	1.00573	1	26	0.0716318	13.9603	0	1847	390	0.144271	6.93141	0	0	2.01406	0.496509	0	0	0.143449	6.97112	0	0	2.00259	0.499354	0	0		0	207.2	192.55
PA0925_at	PA0925 /DEF=hypothetical protein /FUNCTION=Hypothetical, unclassified, unknown	164.6	92.4	153.7	236.2	4829	1.78139	0.561361	1	1855	0.65072	1.53676	1	1596	2458	0.933779	1.07092	0	0	1.43499	0.696867	0	0	1.66342	0.601171	0	0	2.55628	0.391194	0	0		0	194.95	128.5
PA0926_at	PA0926 /DEF=hypothetical protein /FUNCTION=Hypothetical, unclassified, unknown	352.2	237.5	331.3	197.4	4460	1.48295	0.674333	1	4351	1.67832	0.595835	1	1396	2471	0.940659	1.06308	0	0	0.560477	1.78419	0	0	1.39495	0.716873	0	0	0.831158	1.20314	0	0		0	264.35	294.85
PA0927_ldhA_at	PA0927 /GENE=ldhA /DEF=D-lactate dehydrogenase (fermentative) /FUNCTION=Carbon compound catabolism; Central intermediary metabolism; Energy metabolism	52	11.8	46.7	19.4	5627	4.40678	0.226923	0	4923	2.40722	0.415418	1	5350	2386	0.898077	1.11349	0	0	0.373077	2.68041	0	0	3.95763	0.252677	0	0	1.64407	0.608247	0	0		0	33.05	31.9
PA0928_at	PA0928 /DEF=sensor/response regulator hybrid /FUNCTION=Two-component regulatory systems	114.2	74.8	273.8	234	4526	1.52674	0.654991	1	3420	1.17009	0.854638	1	3854	4512	2.39755	0.417093	0	0	2.04904	0.488034	0	0	3.66043	0.273192	0	0	3.12834	0.319658	0	0		0	253.9	94.5
PA0929_at	PA0929 /DEF=two-component response regulator /FUNCTION=Transport of small molecules; Two-component regulatory systems	79	45.9	66.1	116.6	4768	1.72113	0.581013	1	1609	0.566895	1.76399	1	1795	2283	0.836709	1.19516	0	0	1.47595	0.67753	0	0	1.44009	0.694402	0	0	2.54031	0.393654	0	0		0	91.35	62.45
PA0930_at	PA0930 /DEF=two-component sensor /FUNCTION=Transport of small molecules; Two-component regulatory systems	18.8	24.3	21	211.4	2079	0.773663	1.29255	1	92	0.0993377	10.0667	0	1434	2819	1.11702	0.895238	0	0	11.2447	0.0889309	1	1	0.864198	1.15714	0	0	8.69959	0.114948	1	1		22	116.2	21.55
PA0931_at	PA0931 /DEF=siderophore receptor protein /FUNCTION=Transport of small molecules	10.5	16.6	32.4	20	1538	0.63253	1.58095	1	4270	1.62	0.617284	1	3098	4888	3.08571	0.324074	0	0	1.90476	0.525	0	0	1.95181	0.512346	0	0	1.20482	0.83	0	0		0	26.2	13.55
PA0932_cysM_at	PA0932 /GENE=cysM /DEF=cysteine synthase B /FUNCTION=Amino acid biosynthesis and metabolism	231.4	163.5	290.5	182.7	4335	1.41529	0.706569	1	4241	1.59004	0.628916	1	3042	3092	1.2554	0.796558	0	0	0.789542	1.26656	0	0	1.77676	0.562823	0	0	1.11743	0.89491	0	0		0	236.6	197.45
PA0933_ygcA_at	PA0933 /GENE=ygcA /DEF=probable RNA methyltransferase /FUNCTION=Translation, post-translational modification, degradation	210.9	175.5	14.8	267.8	3800	1.20171	0.832148	1	12	0.0552651	18.0946	0	4159	138	0.0701754	14.25	-1	-1	1.2698	0.787528	0	0	0.0843305	11.8581	-1	-1	1.52593	0.65534	0	0		-22	141.3	193.2
PA0934_relA_at	PA0934 /GENE=relA /DEF=GTP pyrophosphokinase /FUNCTION=Adaptation, protection	371.4	244.2	79.7	249.1	4515	1.52088	0.657512	1	878	0.319952	3.12547	1	4446	622	0.214593	4.65997	0	0	0.670705	1.49097	0	0	0.326372	3.06399	0	0	1.02007	0.980329	0	0		0	164.4	307.8
PA0935_at	PA0935 /DEF=conserved hypothetical protein /FUNCTION=Hypothetical, unclassified, unknown	141	242.1	243.7	101.9	1334	0.582404	1.71702	1	4916	2.39156	0.418137	1	2939	3835	1.72837	0.57858	0	0	0.722695	1.38371	0	0	1.00661	0.993435	0	0	0.4209	2.37586	0	0		0	172.8	191.55
PA0936_at	PA0936 /DEF=hypothetical protein /FUNCTION=Hypothetical, unclassified, unknown	332.9	144.7	145.9	234.3	5157	2.30062	0.434665	1	1778	0.622706	1.60589	1	108	1346	0.43827	2.2817	0	0	0.703815	1.42083	0	0	1.00829	0.991775	0	0	1.61921	0.617584	0	0		0	190.1	238.8
PA0937_at	PA0937 /DEF=conserved hypothetical protein /FUNCTION=Hypothetical, unclassified, unknown	198.8	147	223.9	38.9	4189	1.35238	0.739437	1	5582	5.75578	0.173738	0	3576	2835	1.12626	0.887896	0	0	0.195674	5.11054	0	0	1.52313	0.656543	0	0	0.264626	3.77892	0	0		0	131.4	172.9
PA0938_at	PA0938 /DEF=hypothetical protein /FUNCTION=Hypothetical, unclassified, unknown	129.4	35.7	78.8	30	5526	3.62465	0.275889	0	5027	2.62667	0.380711	1	543	1804	0.608964	1.64213	0	0	0.231839	4.31333	0	0	2.20728	0.453046	0	0	0.840336	1.19	0	0		0	54.4	82.55
PA0939_at	PA0939 /DEF=hypothetical protein /FUNCTION=Hypothetical, unclassified, unknown	102.6	13.4	19.7	20.4	5808	7.65672	0.130604	0	2862	0.965686	1.03553	1	2514	555	0.192008	5.20812	0	0	0.19883	5.02941	0	0	1.47015	0.680203	0	0	1.52239	0.656863	0	0		0	20.05	58
PA0940_at	PA0940 /DEF=hypothetical protein /FUNCTION=Hypothetical, unclassified, unknown	208.6	153.5	13.8	126.8	4208	1.35896	0.735858	1	126	0.108833	9.18841	0	5650	127	0.0661553	15.1159	-1	-1	0.607862	1.64511	0	0	0.0899023	11.1232	-1	-1	0.826059	1.21057	0	0		-22	70.3	181.05
PA0941_at	PA0941 /DEF=hypothetical protein /FUNCTION=Hypothetical, unclassified, unknown	95.8	16.3	47.9	51.3	5738	5.8773	0.170146	0	2756	0.933723	1.07098	1	5835	1516	0.5	2	0	0	0.535491	1.86745	0	0	2.93865	0.340292	0	0	3.14724	0.317739	0	0		0	49.6	56.05
PA0942_at	PA0942 /DEF=probable transcriptional regulator /FUNCTION=Transcriptional regulators	183	240.9	380.5	425.7	2031	0.759651	1.31639	1	2629	0.893822	1.11879	1	2185	4228	2.07923	0.480946	0	0	2.32623	0.42988	0	0	1.57949	0.633114	0	0	1.76712	0.565891	0	0		0	403.1	211.95
PA0943_at	PA0943 /DEF=hypothetical protein /FUNCTION=Hypothetical, unclassified, unknown	205.6	171	18.3	16.5	3802	1.20234	0.831712	1	3278	1.10909	0.901639	1	5291	196	0.0890078	11.235	-1	-1	0.0802529	12.4606	-1	-1	0.107018	9.34426	-1	-1	0.0964912	10.3636	-1	-1		-44	17.4	188.3
PA0944_purN_at	PA0944 /GENE=purN /DEF=phosphoribosylaminoimidazole synthetase /FUNCTION=Nucleotide biosynthesis and metabolism	150.7	294.2	61.5	127.1	1112	0.512237	1.95222	1	1352	0.483871	2.06667	1	416	1267	0.408096	2.45041	0	0	0.843397	1.18568	0	0	0.209041	4.78374	0	0	0.432019	2.31471	0	0		0	94.3	222.45
PA0945_purM_at	PA0945 /GENE=purM /DEF=phosphoribosylaminoimidazole synthetase /FUNCTION=Nucleotide biosynthesis and metabolism	265.4	175.9	46.6	67.9	4495	1.50881	0.662773	1	1967	0.686303	1.45708	1	2645	505	0.175584	5.69528	0	0	0.25584	3.90869	0	0	0.264923	3.77468	0	0	0.386015	2.59057	0	0		0	57.25	220.65
PA0946_at	PA0946 /DEF=hypothetical protein /FUNCTION=Hypothetical, unclassified, unknown	176.6	163	196.1	132.6	3400	1.08344	0.92299	1	4060	1.47888	0.676186	1	5660	2802	1.11042	0.900561	0	0	0.750849	1.33183	0	0	1.20307	0.831209	0	0	0.813497	1.22926	0	0		0	164.35	169.8
PA0947_at	PA0947 /DEF=conserved hypothetical protein /FUNCTION=Hypothetical, unclassified, unknown	24.5	252.3	37.6	126.4	60	0.0971066	10.298	0	806	0.297468	3.3617	1	847	3583	1.53469	0.651596	0	0	5.15918	0.193829	0	0	0.149029	6.71011	0	0	0.500991	1.99604	0	0		0	82	138.4
PA0948_at	PA0948 /DEF=hypothetical protein /FUNCTION=Hypothetical, unclassified, unknown	42.5	118.8	137.3	24.9	693	0.357744	2.79529	1	5566	5.51406	0.181355	0	2352	4967	3.23059	0.309541	0	0	0.585882	1.70683	0	0	1.15572	0.865259	0	0	0.209596	4.77108	0	0		0	81.1	80.65
PA0949_wrbA_at	PA0949 /GENE=wrbA /DEF=Trp repressor binding protein WrbA /FUNCTION=Transcription, RNA processing and degradation	282.6	127.1	114.6	251.8	5119	2.22345	0.449752	1	1258	0.455123	2.19721	1	4121	1259	0.40552	2.46597	0	0	0.891012	1.12232	0	0	0.901652	1.10908	0	0	1.98112	0.504766	0	0		0	183.2	204.85
PA0950_at	PA0950 /DEF=probable arsenate reductase /FUNCTION=Adaptation, protection; Transport of small molecules	172.8	252.4	363.6	260.7	1731	0.684628	1.46065	1	3922	1.39471	0.716997	1	2175	4256	2.10417	0.475248	0	0	1.50868	0.662831	0	0	1.44057	0.694169	0	0	1.03288	0.968163	0	0		0	312.15	212.6
PA0951_at	PA0951 /DEF=probable ribonuclease /FUNCTION=Transcription, RNA processing and degradation	43.4	130.7	83.2	128	631	0.332058	3.01152	1	1853	0.65	1.53846	1	790	4051	1.91705	0.521635	0	0	2.94931	0.339062	0	0	0.636572	1.57091	0	0	0.979342	1.02109	0	0		0	105.6	87.05
PA0952_at	PA0952 /DEF=hypothetical protein /FUNCTION=Hypothetical, unclassified, unknown	40.1	34.6	126.5	69.1	3663	1.15896	0.862843	1	4524	1.83068	0.546245	1	1783	4930	3.15461	0.316996	0	0	1.72319	0.580318	0	0	3.65607	0.273518	0	0	1.99711	0.500724	0	0		0	97.8	37.35
PA0953_at	PA0953 /DEF=probable thioredoxin /FUNCTION=Putative enzymes	33.2	119.2	194.9	78.9	508	0.278523	3.59036	0	4957	2.47022	0.404823	1	5016	5453	5.87048	0.170344	0	0	2.37651	0.420786	0	0	1.63507	0.611596	0	0	0.661913	1.51077	0	0		0	136.9	76.2
PA0954_at	PA0954 /DEF=probable acylphosphatase /FUNCTION=Putative enzymes	45.3	69.2	97.3	157.4	1613	0.654624	1.52759	1	1764	0.61817	1.61768	1	3001	4299	2.1479	0.46557	0	0	3.47461	0.287802	0	0	1.40607	0.711202	0	0	2.27457	0.439644	0	0		0	127.35	57.25
PA0955_at	PA0955 /DEF=hypothetical protein /FUNCTION=Hypothetical, unclassified, unknown	222.7	117.3	111	201.5	4916	1.89855	0.526718	1	1556	0.550868	1.81532	1	3471	1511	0.498428	2.00631	0	0	0.904805	1.10521	0	0	0.946292	1.05676	0	0	1.71782	0.582134	0	0		0	156.25	170
PA0956_proS_at	PA0956 /GENE=proS /DEF=prolyl-tRNA synthetase /FUNCTION=Amino acid biosynthesis and metabolism; Translation, post-translational modification, degradation	618.1	711	169.3	175	2506	0.869339	1.1503	1	2865	0.967429	1.03367	1	1429	852	0.273904	3.65092	0	0	0.283126	3.532	0	0	0.238115	4.19965	0	0	0.246132	4.06286	0	0		0	172.15	664.55
PA0957_at	PA0957 /DEF=hypothetical protein /FUNCTION=Hypothetical, unclassified, unknown	17.3	20.2	20.6	24.6	2456	0.856436	1.16763	1	2451	0.837398	1.19417	1	3505	2965	1.19075	0.839806	0	0	1.42197	0.703252	0	0	1.0198	0.980583	0	0	1.21782	0.821138	0	0		0	22.6	18.75
PA0958_oprD_at	PA0958 /GENE=oprD /DEF=outer membrane porin protein OprD precursor /FUNCTION=Transport of small molecules	248.8	151.1	387.7	312.3	4674	1.64659	0.607315	1	3602	1.24143	0.80552	1	1256	3623	1.55828	0.641733	0	0	1.25523	0.79667	0	0	2.56585	0.389734	0	0	2.06684	0.48383	0	0		0	350	199.95
PA0959_at	PA0959 /DEF=hypothetical protein /FUNCTION=Hypothetical, unclassified, unknown	164.7	174.3	368.6	618.6	2847	0.944923	1.05829	1	1682	0.595862	1.67824	1	5412	4381	2.23801	0.446826	0	0	3.75592	0.266246	0	0	2.11474	0.47287	0	0	3.54905	0.281765	0	0		0	493.6	169.5
PA0960_at	PA0960 /DEF=hypothetical protein /FUNCTION=Hypothetical, unclassified, unknown	12.3	21.6	226	23.9	1299	0.569444	1.7561	1	5773	9.45607	0.105752	0	5884	5844	18.374	0.0544248	1	1	1.94309	0.514644	0	0	10.463	0.0955752	1	1	1.10648	0.903766	0	0		22	124.95	16.95
PA0961_at	PA0961 /DEF=probable cold-shock protein /FUNCTION=Transcriptional regulators	159.6	101.3	94.3	127.4	4596	1.57552	0.634712	1	2124	0.740188	1.35101	1	263	1761	0.590852	1.69247	0	0	0.798246	1.25275	0	0	0.930898	1.07423	0	0	1.25765	0.795133	0	0		0	110.85	130.45
PA0962_at	PA0962 /DEF=probable dna-binding stress protein /FUNCTION=Adaptation, protection	1133.4	936.6	1479.9	1419.8	3826	1.21012	0.826363	1	3087	1.04233	0.959389	1	4149	3177	1.30572	0.765863	0	0	1.25269	0.798281	0	0	1.58008	0.632881	0	0	1.51591	0.65967	0	0		0	1449.85	1035
PA0963_aspS_at	PA0963 /GENE=aspS /DEF=aspartyl-tRNA synthetase /FUNCTION=Transcription, RNA processing and degradation	218.5	273.4	160.5	19.9	2204	0.799195	1.25126	1	5719	8.06533	0.123988	0	3636	2070	0.734554	1.36137	0	0	0.0910755	10.9799	-1	-1	0.587052	1.70343	0	0	0.0727871	13.7387	-1	-1		-22	90.2	245.95
PA0964_at	PA0964 /DEF=conserved hypothetical protein /FUNCTION=Hypothetical, unclassified, unknown	409.2	296	89.2	114.6	4259	1.38243	0.723363	1	2257	0.77836	1.28475	1	4894	635	0.217986	4.58744	0	0	0.280059	3.57068	0	0	0.301351	3.31839	0	0	0.387162	2.5829	0	0		0	101.9	352.6
PA0965_ruvC_at	PA0965 /GENE=ruvC /DEF=Holliday junction resolvase RuvC /FUNCTION=DNA replication, recombination, modification and repair	124.9	105.7	140.6	234.8	3741	1.18165	0.846277	1	1691	0.598807	1.66999	1	5382	2834	1.1257	0.888336	0	0	1.8799	0.531942	0	0	1.33018	0.751778	0	0	2.22138	0.45017	0	0		0	187.7	115.3
PA0966_ruvA_at	PA0966 /GENE=ruvA /DEF=Holliday junction DNA helicase RuvA /FUNCTION=DNA replication, recombination, modification and repair	120.9	183.6	328.9	140	1626	0.658497	1.51861	1	4891	2.34929	0.425661	1	2139	4714	2.72043	0.367589	0	0	1.15798	0.863571	0	0	1.79139	0.558224	0	0	0.762527	1.31143	0	0		0	234.45	152.25
PA0967_ruvB_at	PA0967 /GENE=ruvB /DEF=Holliday junction DNA helicase RuvB /FUNCTION=DNA replication, recombination, modification and repair	159.6	82.7	54.4	198.4	4939	1.92987	0.51817	1	720	0.274194	3.64706	1	3251	1095	0.340852	2.93382	0	0	1.24311	0.804435	0	0	0.657799	1.52022	0	0	2.39903	0.416835	0	0		0	126.4	121.15
PA0968_at	PA0968 /DEF=conserved hypothetical protein /FUNCTION=Hypothetical, unclassified, unknown	140.2	120.3	306.1	221.5	3681	1.16542	0.85806	1	3901	1.38194	0.72362	1	3289	4337	2.18331	0.45802	0	0	1.57989	0.632957	0	0	2.54447	0.393009	0	0	1.84123	0.543115	0	0		0	263.8	130.25
PA0969_tolQ_at	PA0969 /GENE=tolQ /DEF=TolQ protein /FUNCTION=Membrane proteins; Transport of small molecules	132.6	235	20.5	97.7	1278	0.564255	1.77225	1	484	0.209826	4.76585	0	1954	430	0.1546	6.46829	0	0	0.736802	1.35722	0	0	0.087234	11.4634	-1	-1	0.415745	2.40532	0	0		-11	59.1	183.8
PA0970_tolR_at	PA0970 /GENE=tolR /DEF=TolR protein /FUNCTION=Transport of small molecules	220.4	237.5	297.6	142.6	2773	0.928	1.07759	1	4726	2.08696	0.479167	1	5367	3257	1.35027	0.740591	0	0	0.647005	1.54558	0	0	1.25305	0.798051	0	0	0.600421	1.6655	0	0		0	220.1	228.95
PA0971_tolA_at	PA0971 /GENE=tolA /DEF=TolA protein /FUNCTION=Transport of small molecules; Membrane proteins	213.7	246.5	296.7	253.2	2497	0.866937	1.15349	1	3425	1.1718	0.853387	1	1564	3314	1.38839	0.720256	0	0	1.18484	0.843997	0	0	1.20365	0.830806	0	0	1.02718	0.973539	0	0		0	274.95	230.1
PA0972_tolB_at	PA0972 /GENE=tolB /DEF=TolB protein /FUNCTION=Transport of small molecules	289.4	288.4	271	157	3072	1.00347	0.996545	1	4401	1.72611	0.579336	1	5149	2464	0.93642	1.0679	0	0	0.542502	1.84331	0	0	0.939667	1.06421	0	0	0.544383	1.83694	0	0		0	214	288.9
PA0973_oprL_at	PA0973 /GENE=oprL /DEF=outer membrane protein OprL precursor /FUNCTION=Membrane proteins; Transport of small molecules	1423.5	1140.7	68.7	271.9	3927	1.24792	0.801335	1	647	0.252666	3.95779	1	2393	83	0.0482613	20.7205	-1	-1	0.191008	5.23538	0	0	0.0602262	16.6041	-1	-1	0.238362	4.19529	0	0		-22	170.3	1282.1
PA0974_at	PA0974 /DEF=conserved hypothetical protein /FUNCTION=Hypothetical, unclassified, unknown	350.7	275.3	157.4	10.7	4004	1.27388	0.785001	1	5854	14.7103	0.0679797	0	5308	1379	0.448817	2.22808	0	0	0.0305104	32.7757	-1	-1	0.57174	1.74905	0	0	0.0388667	25.729	-1	-1		-22	84.05	313
PA0975_at	PA0975 /DEF=probable radical activating enzyme /FUNCTION=Putative enzymes	100	26.8	254.2	163.9	5545	3.73134	0.268	0	4176	1.55095	0.644768	1	2774	4610	2.542	0.393391	0	0	1.639	0.610128	0	0	9.48507	0.105429	1	1	6.11567	0.163514	0	0		11	209.05	63.4
PA0976_at	PA0976 /DEF=conserved hypothetical protein /FUNCTION=Hypothetical, unclassified, unknown	17.6	17.9	52.4	29	2999	0.98324	1.01705	1	4494	1.8069	0.553435	1	2650	4841	2.97727	0.335878	0	0	1.64773	0.606897	0	0	2.92737	0.341603	0	0	1.62011	0.617241	0	0		0	40.7	17.75
PA0977_at	PA0977 /DEF=hypothetical protein /FUNCTION=Hypothetical, unclassified, unknown	22.6	11	31.3	94.7	5019	2.05455	0.486726	1	909	0.330517	3.02556	1	5511	3310	1.38496	0.722045	0	0	4.19027	0.238648	0	0	2.84545	0.351438	0	0	8.60909	0.116156	1	1		11	63	16.8
PA0978_s_at	PA0978 /DEF=conserved hypothetical protein /FUNCTION=Related to phage, transposon, or plasmid	79.4	79.7	59	150.5	3043	0.996236	1.00378	1	1091	0.392027	2.55085	1	2917	2086	0.743073	1.34576	0	0	1.89547	0.527575	0	0	0.740276	1.35085	0	0	1.88833	0.529568	0	0		0	104.75	79.55
PA0979_s_at	PA0979 /DEF=conserved hypothetical protein /FUNCTION=Related to phage, transposon, or plasmid	301.2	238.1	234.7	300.8	3975	1.26501	0.790505	1	2259	0.780253	1.28164	1	4304	2166	0.779216	1.28334	0	0	0.998672	1.00133	0	0	0.98572	1.01449	0	0	1.26333	0.791556	0	0		0	267.75	269.65
PA0980_at	PA0980 /DEF=hypothetical protein /FUNCTION=Hypothetical, unclassified, unknown	64.5	20.9	74.7	45.4	5423	3.08612	0.324031	0	4305	1.64537	0.607764	1	5867	2895	1.15814	0.863454	0	0	0.703876	1.4207	0	0	3.57416	0.279786	0	0	2.17225	0.460352	0	0		0	60.05	42.7
PA0981_at	PA0981 /DEF=hypothetical protein /FUNCTION=Hypothetical, unclassified, unknown	81.7	33	11.4	50	5235	2.47576	0.403917	1	560	0.228	4.38596	1	1752	373	0.139535	7.16667	-1	0	0.611995	1.634	0	0	0.345455	2.89474	0	0	1.51515	0.66	0	0		-1	30.7	57.35
PA0982_at	PA0982 /DEF=hypothetical protein /FUNCTION=Hypothetical, unclassified, unknown	29.4	66.6	25.5	88.9	916	0.441441	2.26531	1	769	0.286839	3.48627	1	5286	2331	0.867347	1.15294	0	0	3.02381	0.330709	0	0	0.382883	2.61176	0	0	1.33483	0.749156	0	0		0	57.2	48
PA0983_at	PA0983 /DEF=conserved hypothetical protein /FUNCTION=Hypothetical, unclassified, unknown	255.6	111.5	425.6	262.1	5150	2.29238	0.436228	1	4278	1.62381	0.615836	1	2049	3765	1.6651	0.600564	0	0	1.02543	0.9752	0	0	3.81704	0.261983	0	0	2.35067	0.42541	0	0		0	343.85	183.55
PA0984_at	PA0984 /DEF=colicin immunity protein /FUNCTION=Membrane proteins; Secreted Factors (toxins, enzymes, alginate)	9.2	21.2	62.3	51.4	894	0.433962	2.30435	1	3531	1.21206	0.82504	1	236	5537	6.77174	0.147673	0	0	5.58696	0.178988	0	0	2.93868	0.340289	0	0	2.42453	0.412451	0	0		0	56.85	15.2
PA0985_at	PA0985 /DEF=probable colicin-like toxin /FUNCTION=Membrane proteins; Secreted Factors (toxins, enzymes, alginate)	11.1	4.6	14.1	14.6	5207	2.41304	0.414414	1	2863	0.965753	1.03546	1	3371	3113	1.27027	0.787234	0	0	1.31532	0.760274	0	0	3.06522	0.326241	0	0	3.17391	0.315068	0	0		0	14.35	7.85
PA0986_i_at	PA0986 /DEF=conserved hypothetical protein /FUNCTION=Related to phage, transposon, or plasmid	19.5	12.7	17.4	38.6	4540	1.53543	0.651282	1	1247	0.450777	2.21839	1	1465	2373	0.892308	1.12069	0	0	1.97949	0.505181	0	0	1.37008	0.729885	0	0	3.03937	0.329016	0	0		0	28	16.1
PA0987_at	PA0987 /DEF=conserved hypothetical protein /FUNCTION=Related to phage, transposon, or plasmid	21.5	103.8	23.3	31.1	308	0.207129	4.82791	0	2156	0.749196	1.33476	1	4466	2752	1.08372	0.922747	0	0	1.44651	0.691318	0	0	0.22447	4.45494	0	0	0.299615	3.33762	0	0		0	27.2	62.65
PA0988_at	PA0988 /DEF=hypothetical protein /FUNCTION=Hypothetical, unclassified, unknown	144.6	84	65.7	98.7	4769	1.72143	0.580913	1	1906	0.665653	1.50228	1	5357	1392	0.454357	2.20091	0	0	0.682573	1.46505	0	0	0.782143	1.27854	0	0	1.175	0.851064	0	0		0	82.2	114.3
PA0989_at	PA0989 /DEF=hypothetical protein /FUNCTION=Hypothetical, unclassified, unknown	23.7	119.7	20.3	45.1	282	0.197995	5.05063	0	1244	0.450111	2.22167	1	1253	2309	0.85654	1.16749	0	0	1.90295	0.525499	0	0	0.169591	5.89655	0	0	0.376775	2.6541	0	0		0	32.7	71.7
PA0990_at	PA0990 /DEF=conserved hypothetical protein /FUNCTION=Hypothetical, unclassified, unknown	6.1	9.6	30.1	99.6	1549	0.635417	1.57377	1	821	0.302209	3.30897	1	3866	5357	4.93443	0.202658	0	0	16.3279	0.061245	1	1	3.13542	0.318937	0	0	10.375	0.0963855	1	1		22	64.85	7.85
PA0991_at	PA0991 /DEF=hypothetical protein /FUNCTION=Hypothetical, unclassified, unknown	82.7	27.4	19	5.6	5408	3.01825	0.331318	0	5272	3.39286	0.294737	1	5566	688	0.229746	4.35263	0	0	0.0677146	14.7679	-1	-1	0.693431	1.44211	0	0	0.20438	4.89286	0	0		-11	12.3	55.05
PA0992_at	PA0992 /DEF=probable fimbrial subunit protein /FUNCTION=Motility & Attachment	49.1	37.1	21.3	30.1	4117	1.32345	0.755601	1	2026	0.707641	1.41315	1	3020	1338	0.433809	2.30516	0	0	0.613035	1.63123	0	0	0.574124	1.74178	0	0	0.811321	1.23256	0	0		0	25.7	43.1
PA0993_at	PA0993 /DEF=probable pili assembly chaperone /FUNCTION=Motility & Attachment	14.6	21.3	47.1	107.5	1733	0.685446	1.4589	1	1211	0.43814	2.28238	1	5752	4963	3.22603	0.309979	0	0	7.36301	0.135814	1	0	2.21127	0.452229	0	0	5.04695	0.19814	0	0		1	77.3	17.95
PA0994_at	PA0994 /DEF=probable fimbrial biogenesis usher protein /FUNCTION=Motility & Attachment	97.9	45.2	80.2	27.1	5084	2.16593	0.461696	1	5156	2.95941	0.337905	1	5873	2249	0.819203	1.2207	0	0	0.276813	3.61255	0	0	1.77434	0.563591	0	0	0.599558	1.6679	0	0		0	53.65	71.55
PA0995_ogt_at	PA0995 /GENE=ogt /DEF=methylated-DNA--protein-cysteine methyltransferase /FUNCTION=DNA replication, recombination, modification and repair	19.8	54.2	41.6	126	712	0.365314	2.73737	1	908	0.330159	3.02885	1	1314	4251	2.10101	0.475962	0	0	6.36364	0.157143	0	0	0.767528	1.30288	0	0	2.32472	0.430159	0	0		0	83.8	37
PA0996_at	PA0996 /DEF=probable coenzyme A ligase /FUNCTION=Putative enzymes	508.9	640	32.5	44.4	2180	0.795156	1.25761	1	2101	0.731982	1.36615	1	2203	119	0.0638632	15.6585	-1	-1	0.087247	11.4617	-1	-1	0.0507812	19.6923	-1	-1	0.069375	14.4144	-1	-1		-44	38.45	574.45
PA0997_at	PA0997 /DEF=hypothetical protein /FUNCTION=Hypothetical, unclassified, unknown	1628.1	1389.8	166.4	49.4	3706	1.17146	0.853633	1	5265	3.36842	0.296875	1	3712	247	0.102205	9.78425	-1	-1	0.0303421	32.9575	-1	-1	0.119729	8.35216	-1	-1	0.0355447	28.1336	-1	-1		-44	107.9	1508.95
PA0998_at	PA0998 /DEF=hypothetical protein /FUNCTION=Putative enzymes	982.1	1022.7	77.6	98	2913	0.960301	1.04134	1	2295	0.791837	1.26289	1	4669	164	0.0790144	12.6559	-1	-1	0.0997862	10.0214	-1	-1	0.0758776	13.1791	-1	-1	0.0958248	10.4357	-1	-1		-44	87.8	1002.4
PA0999_fabH1_at	PA0999 /GENE=fabH1 /DEF=3-oxoacyl-[acyl-carrier-protein] synthase III /FUNCTION=Fatty acid and phospholipid metabolism	1151.8	1207.3	51.6	244.9	2886	0.95403	1.04819	1	491	0.210698	4.74612	0	806	71	0.0447994	22.3217	-1	-1	0.212624	4.70314	0	0	0.04274	23.3973	-1	-1	0.202849	4.92977	0	0		-22	148.25	1179.55
PA1000_at	PA1000 /DEF=hypothetical protein /FUNCTION=Hypothetical, unclassified, unknown	435.7	548.1	15.3	10.2	2179	0.794928	1.25798	1	4098	1.5	0.666667	1	5698	48	0.0351159	28.4771	-1	-1	0.0234106	42.7157	-1	-1	0.0279146	35.8235	-1	-1	0.0186097	53.7353	-1	-1		-44	12.75	491.9
PA1001_phnA_at	PA1001 /GENE=phnA /DEF=anthranilate synthase component I /FUNCTION=Adaptation, protection	655.3	531.9	169	143.7	3878	1.232	0.811689	1	3435	1.17606	0.850296	1	1566	792	0.257897	3.87751	0	0	0.219289	4.56019	0	0	0.317729	3.14734	0	0	0.270164	3.70146	0	0		0	156.35	593.6
PA1002_phnB_at	PA1002 /GENE=phnB /DEF=anthranilate synthase component II /FUNCTION=Adaptation, protection; Amino acid biosynthesis and metabolism	579.5	524.9	38.7	23.2	3481	1.10402	0.905781	1	4337	1.6681	0.599483	1	5580	131	0.0667817	14.9742	-1	-1	0.0400345	24.9784	-1	-1	0.0737283	13.5633	-1	-1	0.0441989	22.625	-1	-1		-44	30.95	552.2
PA1003_at	PA1003 /DEF=probable transcriptional regulator /FUNCTION=Transcriptional regulators	119.3	18.2	371.8	220.6	5766	6.55495	0.152557	0	4359	1.6854	0.59333	1	5800	4903	3.11651	0.320871	0	0	1.84912	0.540798	0	0	20.4286	0.048951	1	1	12.1209	0.0825023	1	1		22	296.2	68.75
PA1004_nadA_at	PA1004 /GENE=nadA /DEF=quinolinate synthetase A /FUNCTION=Amino acid biosynthesis and metabolism; Biosynthesis of cofactors, prosthetic groups and carriers	44.6	181.7	155.1	223.5	414	0.24546	4.07399	0	1982	0.69396	1.44101	1	5699	5051	3.47758	0.287556	0	0	5.01121	0.199553	0	0	0.853605	1.1715	0	0	1.23005	0.812975	0	0		0	189.3	113.15
PA1005_at	PA1005 /DEF=conserved hypothetical protein /FUNCTION=Hypothetical, unclassified, unknown	260.8	230.6	114.3	238.2	3577	1.13096	0.884202	1	1335	0.479849	2.08399	1	789	1345	0.438267	2.28171	0	0	0.913344	1.09488	0	0	0.495663	2.0175	0	0	1.03296	0.968094	0	0		0	176.25	245.7
PA1006_at	PA1006 /DEF=conserved hypothetical protein /FUNCTION=Hypothetical, unclassified, unknown	64.3	12.2	14.6	16.3	5698	5.27049	0.189736	0	2636	0.895706	1.11644	1	1561	674	0.227061	4.40411	0	0	0.253499	3.94479	0	0	1.19672	0.835616	0	0	1.33607	0.748466	0	0		0	15.45	38.25
PA1007_at	PA1007 /DEF=conserved hypothetical protein /FUNCTION=Hypothetical, unclassified, unknown; Membrane proteins	73.7	77.2	27.4	74.2	2888	0.954663	1.04749	1	1022	0.369272	2.70803	1	2100	1175	0.371777	2.68978	0	0	1.00678	0.993261	0	0	0.354922	2.81752	0	0	0.96114	1.04043	0	0		0	50.8	75.45
PA1008_bcp_at	PA1008 /GENE=bcp /DEF=bacterioferritin comigratory protein /FUNCTION=Adaptation, protection	374.2	271.2	38.3	106.7	4254	1.37979	0.724746	1	990	0.35895	2.7859	1	2473	248	0.102352	9.77023	-1	-1	0.285142	3.50703	0	0	0.141224	7.08094	-1	0	0.393437	2.54171	0	0		-12	72.5	322.7
PA1009_at	PA1009 /DEF=hypothetical protein /FUNCTION=Hypothetical, unclassified, unknown	158.2	242.1	138.3	31.6	1610	0.653449	1.53034	1	5433	4.37658	0.228489	0	1580	2346	0.87421	1.14389	0	0	0.199747	5.00633	0	0	0.571252	1.75054	0	0	0.130525	7.66139	-1	0		-1	84.95	200.15
PA1010_dapA_at	PA1010 /GENE=dapA /DEF=dihydrodipicolinate synthase /FUNCTION=Amino acid biosynthesis and metabolism	466.2	522.9	326.9	138.4	2603	0.891566	1.12162	1	4899	2.36199	0.423371	1	2306	2006	0.701201	1.42612	0	0	0.296868	3.3685	0	0	0.625167	1.59957	0	0	0.264678	3.77818	0	0		0	232.65	494.55
PA1011_at	PA1011 /DEF=hypothetical protein /FUNCTION=Hypothetical, unclassified, unknown	408.9	445.5	45.2	26.6	2732	0.917845	1.08951	1	4375	1.69925	0.588496	1	4254	284	0.11054	9.04646	-1	-1	0.0650526	15.3722	-1	-1	0.101459	9.85619	-1	-1	0.0597082	16.7481	-1	-1		-44	35.9	427.2
PA1012_at	PA1012 /DEF=conserved hypothetical protein /FUNCTION=Hypothetical, unclassified, unknown	39.4	140.4	222.1	27.4	514	0.280627	3.56345	0	5723	8.10584	0.123368	0	5854	5428	5.63706	0.177398	0	0	0.695431	1.43796	0	0	1.58191	0.632148	0	0	0.195157	5.12409	0	0		0	124.75	89.9
PA1013_purC_at	PA1013 /GENE=purC /DEF=phosphoribosylaminoimidazole-succinocarboxamide synthase /FUNCTION=Nucleotide biosynthesis and metabolism	286	420.2	47.9	121.4	1713	0.680628	1.46923	1	1100	0.394563	2.53445	1	1188	476	0.167483	5.97077	0	0	0.424476	2.35585	0	0	0.113993	8.77244	-1	-1	0.28891	3.46129	0	0		-11	84.65	353.1
PA1014_at	PA1014 /DEF=probable glycosyl transferase /FUNCTION=Putative enzymes	8.6	14.2	128.9	73.1	1416	0.605634	1.65116	1	4445	1.76334	0.567106	1	4158	5797	14.9884	0.0667184	1	1	8.5	0.117647	1	1	9.07746	0.110163	1	1	5.14789	0.194254	0	0		33	101	11.4
PA1015_at	PA1015 /DEF=probable transcriptional regulator /FUNCTION=Transcriptional regulators	206.8	89.2	99.9	88.3	5164	2.31839	0.431335	1	3334	1.13137	0.883884	1	1591	1469	0.483075	2.07007	0	0	0.426983	2.34202	0	0	1.11996	0.892893	0	0	0.98991	1.01019	0	0		0	94.1	148
PA1016_at	PA1016 /DEF=hypothetical protein /FUNCTION=Hypothetical, unclassified, unknown	172.2	134	368.4	337.4	4024	1.28507	0.778165	1	3221	1.09188	0.915852	1	976	4289	2.13937	0.467427	0	0	1.95935	0.510373	0	0	2.74925	0.363735	0	0	2.51791	0.397155	0	0		0	352.9	153.1
PA1017_pauA_at	PA1017 /GENE=pauA /DEF=pimeloyl-CoA synthetase /FUNCTION=Biosynthesis of cofactors, prosthetic groups and carriers	106	73.5	28.4	191.4	4392	1.44218	0.693396	1	266	0.14838	6.73944	0	4074	829	0.267925	3.73239	0	0	1.80566	0.553814	0	0	0.386395	2.58803	0	0	2.60408	0.384013	0	0		0	109.9	89.75
PA1018_at	PA1018 /DEF=hypothetical protein /FUNCTION=Hypothetical, unclassified, unknown	81.9	94.2	45.1	30.9	2507	0.869427	1.15018	1	4031	1.45955	0.685144	1	838	1662	0.550672	1.81596	0	0	0.377289	2.65049	0	0	0.478769	2.08869	0	0	0.328025	3.04854	0	0		0	38	88.05
PA1019_mucK_at	PA1019 /GENE=mucK /DEF=cis,cis-muconate transporter MucK /FUNCTION=Membrane proteins; Transport of small molecules	21.3	94.5	40.3	8.9	356	0.225397	4.43662	0	5455	4.52809	0.220844	0	1642	4017	1.89202	0.528536	0	0	0.41784	2.39326	0	0	0.426455	2.34491	0	0	0.0941799	10.618	-1	-1		-11	24.6	57.9
PA1020_at	PA1020 /DEF=probable acyl-CoA dehydrogenase /FUNCTION=Carbon compound catabolism; Fatty acid and phospholipid metabolism	52.9	10.6	14.5	64.2	5679	4.99057	0.200378	0	552	0.225857	4.42759	1	1287	856	0.274102	3.64828	0	0	1.21361	0.823988	0	0	1.36792	0.731034	0	0	6.0566	0.165109	0	0		0	39.35	31.75
PA1021_at	PA1021 /DEF=probable enoyl-CoA hydratase/isomerase /FUNCTION=Putative enzymes	12.7	12	13.6	14.3	3302	1.05833	0.944882	1	2816	0.951049	1.05147	1	1562	2730	1.07087	0.933824	0	0	1.12598	0.888112	0	0	1.13333	0.882353	0	0	1.19167	0.839161	0	0		0	13.95	12.35
PA1022_at	PA1022 /DEF=probable acyl-CoA dehydrogenase /FUNCTION=Putative enzymes	155	137	167.8	247.4	3579	1.13139	0.883871	1	1944	0.678254	1.47437	1	4028	2750	1.08258	0.923719	0	0	1.59613	0.626516	0	0	1.22482	0.816448	0	0	1.80584	0.553759	0	0		0	207.6	146
PA1023_at	PA1023 /DEF=probable short-chain dehydrogenase /FUNCTION=Putative enzymes	8.4	87.4	105.4	188.7	56	0.0961098	10.4048	0	1585	0.558559	1.79032	1	2148	5752	12.5476	0.0796964	1	1	22.4643	0.0445151	1	1	1.20595	0.829222	0	0	2.15904	0.463169	0	0		22	147.05	47.9
PA1024_at	PA1024 /DEF=hypothetical protein /FUNCTION=Hypothetical, unclassified, unknown	138.4	200.1	499.7	214	1756	0.691654	1.44581	1	4879	2.33505	0.428257	1	1534	5091	3.61055	0.276966	0	0	1.54624	0.646729	0	0	2.49725	0.40044	0	0	1.06947	0.935047	0	0		0	356.85	169.25
PA1025_at	PA1025 /DEF=probable porin /FUNCTION=Membrane proteins; Transport of small molecules	35.2	106.1	177.4	150.3	630	0.331762	3.0142	1	3444	1.18031	0.847238	1	4252	5369	5.03977	0.198422	0	0	4.26989	0.234198	0	0	1.67201	0.598083	0	0	1.41659	0.705921	0	0		0	163.85	70.65
PA1026_at	PA1026 /DEF=hypothetical protein /FUNCTION=Hypothetical, unclassified, unknown	91.4	128.7	286.3	173.7	1820	0.710179	1.4081	1	4308	1.64824	0.606706	1	1190	4919	3.13239	0.319246	0	0	1.90044	0.526195	0	0	2.22455	0.449528	0	0	1.34965	0.740933	0	0		0	230	110.05
PA1027_at	PA1027 /DEF=probable aldehyde dehydrogenase /FUNCTION=Putative enzymes	141.6	11.5	13.6	11.4	5870	12.313	0.0812147	0	3477	1.19298	0.838235	1	5569	226	0.0960452	10.4118	-1	-1	0.0805085	12.4211	-1	-1	1.18261	0.845588	0	0	0.991304	1.00877	0	0		-22	12.5	76.55
PA1028_at	PA1028 /DEF=probable oxidoreductase /FUNCTION=Putative enzymes	220.3	211.6	381.9	428.7	3230	1.04112	0.960508	1	2620	0.890833	1.12255	1	2706	3841	1.73355	0.576853	0	0	1.94598	0.513879	0	0	1.80482	0.554072	0	0	2.02599	0.493585	0	0		0	405.3	215.95
PA1029_at	PA1029 /DEF=hypothetical protein /FUNCTION=Hypothetical, unclassified, unknown	225.9	111.1	207.1	146.8	4999	2.0333	0.491811	1	3954	1.41076	0.708836	1	4999	2427	0.916777	1.09078	0	0	0.649845	1.53883	0	0	1.86409	0.536456	0	0	1.32133	0.756812	0	0		0	176.95	168.5
PA1030_at	PA1030 /DEF=hypothetical protein /FUNCTION=Hypothetical, unclassified, unknown	122.1	63.9	133	93.4	4925	1.9108	0.523342	1	3976	1.42398	0.702256	1	5801	2762	1.08927	0.918045	0	0	0.764947	1.30728	0	0	2.08138	0.480451	0	0	1.46166	0.684154	0	0		0	113.2	93
PA1031_at	PA1031 /DEF=conserved hypothetical protein /FUNCTION=Hypothetical, unclassified, unknown	103.1	28.9	15.8	37.5	5516	3.56747	0.28031	0	1172	0.421333	2.37342	1	1121	424	0.153249	6.52532	0	0	0.363725	2.74933	0	0	0.546713	1.82911	0	0	1.29758	0.770667	0	0		0	26.65	66
PA1032_at	PA1032 /DEF=probable penicillin amidase /FUNCTION=Adaptation, protection; Putative enzymes	32.1	19	206.4	42.1	4726	1.68947	0.5919	1	5501	4.90261	0.203973	0	220	5503	6.42991	0.155523	0	0	1.31153	0.76247	0	0	10.8632	0.0920543	1	1	2.21579	0.451306	0	0		11	124.25	25.55
PA1033_at	PA1033 /DEF=probable glutathione S-transferase /FUNCTION=Putative enzymes	223.9	171.9	133	216.7	4063	1.3025	0.767753	1	1748	0.613752	1.62932	1	45	1769	0.594015	1.68346	0	0	0.967843	1.03323	0	0	0.773706	1.29248	0	0	1.26062	0.793263	0	0		0	174.85	197.9
PA1034_at	PA1034 /DEF=hypothetical protein /FUNCTION=Hypothetical, unclassified, unknown	76.7	13.5	16.2	9.1	5729	5.68148	0.17601	0	4467	1.78022	0.561728	1	5729	613	0.211213	4.73457	0	0	0.118644	8.42857	-1	-1	1.2	0.833333	0	0	0.674074	1.48352	0	0		-11	12.65	45.1
PA1035_at	PA1035 /DEF=hypothetical protein /FUNCTION=Hypothetical, unclassified, unknown	88.1	15.4	20.2	264.7	5730	5.72078	0.174801	0	34	0.0763128	13.104	0	1585	685	0.229285	4.36139	0	0	3.00454	0.33283	0	0	1.31169	0.762376	0	0	17.1883	0.0581791	1	1		11	142.45	51.75
PA1036_at	PA1036 /DEF=hypothetical protein /FUNCTION=Hypothetical, unclassified, unknown	128.5	208.1	52.9	140.6	1468	0.617492	1.61946	1	1044	0.376245	2.65784	1	5676	1280	0.411673	2.42911	0	0	1.09416	0.91394	0	0	0.254205	3.93384	0	0	0.675637	1.48009	0	0		0	96.75	168.3
PA1037_at	PA1037 /DEF=conserved hypothetical protein /FUNCTION=Hypothetical, unclassified, unknown	5.8	20.4	12.6	110.3	517	0.284314	3.51724	0	142	0.114234	8.75397	0	3862	4331	2.17241	0.460317	0	0	19.0172	0.0525839	1	1	0.617647	1.61905	0	0	5.40686	0.18495	0	0		11	61.45	13.1
PA1038_at	PA1038 /DEF=hypothetical protein /FUNCTION=Hypothetical, unclassified, unknown	34.3	127.6	13.6	110.3	478	0.268809	3.72012	0	166	0.1233	8.11029	0	4599	1243	0.396501	2.52206	0	0	3.21574	0.31097	0	0	0.106583	9.38235	-1	-1	0.86442	1.15684	0	0		-11	61.95	80.95
PA1039_at	PA1039 /DEF=conserved hypothetical protein /FUNCTION=Hypothetical, unclassified, unknown	121.5	138.9	159.7	162.1	2536	0.87473	1.14321	1	2909	0.985194	1.01503	1	3402	3191	1.3144	0.760802	0	0	1.33416	0.749537	0	0	1.14975	0.869756	0	0	1.16703	0.856878	0	0		0	160.9	130.2
PA1040_at	PA1040 /DEF=hypothetical protein /FUNCTION=Hypothetical, unclassified, unknown	133	219.3	71.5	122.1	1420	0.606475	1.64887	1	1654	0.585586	1.70769	1	2643	1627	0.537594	1.86014	0	0	0.918045	1.08927	0	0	0.326037	3.06713	0	0	0.556772	1.79607	0	0		0	96.8	176.15
PA1041_at	PA1041 /DEF=probable outer membrane protein /FUNCTION=Membrane proteins	353.6	261.3	850.4	949.9	4193	1.35323	0.738971	1	2633	0.895252	1.117	1	2572	4516	2.40498	0.415804	0	0	2.68637	0.37225	0	0	3.2545	0.307267	0	0	3.63529	0.275082	0	0		0	900.15	307.45
PA1042_at	PA1042 /DEF=conserved hypothetical protein /FUNCTION=Hypothetical, unclassified, unknown; Membrane proteins	50.9	108.2	21.9	142	986	0.470425	2.12574	1	289	0.154225	6.48402	0	5170	1326	0.430255	2.3242	0	0	2.78978	0.358451	0	0	0.202403	4.94064	0	0	1.31238	0.761972	0	0		0	81.95	79.55
PA1043_at	PA1043 /DEF=hypothetical protein /FUNCTION=Hypothetical, unclassified, unknown	31	198.5	338.3	100.5	168	0.156171	6.40323	0	5264	3.36617	0.297074	1	3696	5710	10.9129	0.0916346	1	1	3.24194	0.308458	0	0	1.70428	0.586757	0	0	0.506297	1.97512	0	0		11	219.4	114.75
PA1044_at	PA1044 /DEF=hypothetical protein /FUNCTION=Hypothetical, unclassified, unknown; Membrane proteins	83.4	109	87.6	188.4	2051	0.765138	1.30695	1	1294	0.464968	2.15068	1	3409	2702	1.05036	0.952055	0	0	2.25899	0.442675	0	0	0.80367	1.24429	0	0	1.72844	0.578556	0	0		0	138	96.2
PA1045_at	PA1045 /DEF=hypothetical protein /FUNCTION=Putative enzymes	187.5	108	15.4	20.6	4781	1.73611	0.576	1	2152	0.747573	1.33766	1	3760	175	0.0821333	12.1753	-1	-1	0.109867	9.10194	-1	-1	0.142593	7.01299	-1	0	0.190741	5.24272	0	0		-23	18	147.75
PA1046_at	PA1046 /DEF=hypothetical protein /FUNCTION=Putative enzymes	64.9	63.7	12.3	32.3	3145	1.01884	0.98151	1	1060	0.380805	2.62602	1	2028	544	0.189522	5.27642	0	0	0.497689	2.00929	0	0	0.193093	5.17886	0	0	0.507064	1.97214	0	0		0	22.3	64.3
PA1047_at	PA1047 /DEF=probable esterase /FUNCTION=Putative enzymes	140.3	281.7	99.2	176.9	1070	0.498048	2.00784	1	1594	0.560769	1.78327	1	491	2012	0.707056	1.41431	0	0	1.26087	0.793103	0	0	0.352148	2.83972	0	0	0.627973	1.59243	0	0		0	138.05	211
PA1048_at	PA1048 /DEF=probable outer membrane protein /FUNCTION=Membrane proteins; Transport of small molecules	479.7	345.9	272.6	155.3	4269	1.38682	0.721076	1	4432	1.75531	0.569699	1	2097	1708	0.568272	1.75972	0	0	0.323744	3.08886	0	0	0.788089	1.26889	0	0	0.448974	2.2273	0	0		0	213.95	412.8
PA1049_pdxH_at	PA1049 /GENE=pdxH /DEF=pyridoxine 5 -phosphate oxidase /FUNCTION=Biosynthesis of cofactors, prosthetic groups and carriers	385.4	412.5	110.3	134.5	2802	0.934303	1.07032	1	2396	0.820074	1.2194	1	5807	908	0.286196	3.49411	0	0	0.348988	2.86543	0	0	0.267394	3.7398	0	0	0.326061	3.06691	0	0		0	122.4	398.95
PA1050_at	PA1050 /DEF=conserved hypothetical protein /FUNCTION=Hypothetical, unclassified, unknown	196.4	131	23.4	79	4480	1.49924	0.667006	1	800	0.296203	3.37607	1	2158	310	0.119145	8.39316	-1	-1	0.40224	2.48608	0	0	0.178626	5.59829	0	0	0.603053	1.65823	0	0		-11	51.2	163.7
PA1051_at	PA1051 /DEF=probable transporter /FUNCTION=Membrane proteins; Transport of small molecules	103	105.4	76.3	294.3	2979	0.97723	1.0233	1	671	0.259259	3.85714	1	5054	2079	0.740777	1.34993	0	0	2.85728	0.349983	0	0	0.723909	1.38139	0	0	2.79222	0.358138	0	0		0	185.3	104.2
PA1052_at	PA1052 /DEF=conserved hypothetical protein /FUNCTION=Hypothetical, unclassified, unknown	15.1	29.9	58.7	173	1086	0.505017	1.98013	1	929	0.339306	2.94719	1	3363	5150	3.88742	0.25724	0	0	11.457	0.0872832	1	1	1.96321	0.50937	0	0	5.78595	0.172832	0	0		11	115.85	22.5
PA1053_at	PA1053 /DEF=conserved hypothetical protein /FUNCTION=Hypothetical, unclassified, unknown; Membrane proteins	1296.9	1059.4	855	824.3	3860	1.22418	0.816871	1	3069	1.03724	0.964094	1	3941	1910	0.659264	1.51684	0	0	0.635593	1.57333	0	0	0.807061	1.23906	0	0	0.778082	1.28521	0	0		0	839.65	1178.15
PA1054_at	PA1054 /DEF=probable NADH dehydrogenase /FUNCTION=Membrane proteins; Putative enzymes	32.9	85.3	50.4	33.4	758	0.385698	2.59271	1	4111	1.50898	0.662698	1	333	3577	1.53191	0.652778	0	0	1.0152	0.98503	0	0	0.590856	1.69246	0	0	0.391559	2.55389	0	0		0	41.9	59.1
PA1055_at	PA1055 /DEF=conserved hypothetical protein /FUNCTION=Hypothetical, unclassified, unknown; Membrane proteins	171.9	193.9	86.3	66.5	2578	0.886539	1.12798	1	3746	1.29774	0.770568	1	1166	1525	0.502036	1.99189	0	0	0.386853	2.58496	0	0	0.445075	2.24681	0	0	0.34296	2.91579	0	0		0	76.4	182.9
PA1056_at	PA1056 /DEF=probable NADH dehydrogenase /FUNCTION=Membrane proteins; Putative enzymes	104.7	61.6	32.9	95.9	4743	1.69968	0.588348	1	940	0.343066	2.91489	1	5532	1009	0.314231	3.18237	0	0	0.91595	1.09176	0	0	0.534091	1.87234	0	0	1.55682	0.642336	0	0		0	64.4	83.15
PA1057_at	PA1057 /DEF=conserved hypothetical protein /FUNCTION=Hypothetical, unclassified, unknown; Membrane proteins	148.6	145.5	238.2	34.4	3156	1.02131	0.979139	1	5658	6.92442	0.144416	0	2819	3692	1.60296	0.623846	0	0	0.231494	4.31977	0	0	1.63711	0.610831	0	0	0.236426	4.22965	0	0		0	136.3	147.05
PA1058_at	PA1058 /DEF=conserved hypothetical protein /FUNCTION=Hypothetical, unclassified, unknown; Membrane proteins	80.2	161.5	343.9	77.5	1066	0.496594	2.01372	1	5438	4.43742	0.225356	0	3209	5248	4.28803	0.233207	0	0	0.966334	1.03484	0	0	2.12941	0.469613	0	0	0.479876	2.08387	0	0		0	210.7	120.85
PA1059_at	PA1059 /DEF=conserved hypothetical protein /FUNCTION=Hypothetical, unclassified, unknown; Membrane proteins	66.3	18.8	46.1	410.3	5511	3.5266	0.28356	0	137	0.112357	8.90022	0	1209	1992	0.695324	1.43818	0	0	6.18854	0.161589	0	0	2.45213	0.407809	0	0	21.8245	0.0458201	1	1		11	228.2	42.55
PA1060_at	PA1060 /DEF=hypothetical protein /FUNCTION=Hypothetical, unclassified, unknown; Membrane proteins	14.8	110.8	30.8	10.7	125	0.133574	7.48649	0	5120	2.8785	0.347403	1	2842	4230	2.08108	0.480519	0	0	0.722973	1.38318	0	0	0.277978	3.5974	0	0	0.0965704	10.3551	-1	-1		-11	20.75	62.8
PA1061_at	PA1061 /DEF=conserved hypothetical protein /FUNCTION=Hypothetical, unclassified, unknown; Putative enzymes	182.5	97	299.6	106.4	4896	1.88144	0.531507	1	5090	2.81579	0.35514	1	2513	3737	1.64164	0.609146	0	0	0.583014	1.71523	0	0	3.08866	0.323765	0	0	1.09691	0.911654	0	0		0	203	139.75
PA1062_at	PA1062 /DEF=hypothetical protein /FUNCTION=Hypothetical, unclassified, unknown; Putative enzymes	114.3	157.3	75.3	17.5	1899	0.726637	1.3762	1	5424	4.30286	0.232404	0	4896	1909	0.658793	1.51793	0	0	0.153106	6.53143	0	0	0.478703	2.08898	0	0	0.111252	8.98857	-1	-1		-11	46.4	135.8
PA1063_at	PA1063 /DEF=hypothetical protein /FUNCTION=Hypothetical, unclassified, unknown	139.1	31.5	115.7	27.8	5629	4.41587	0.226456	0	5404	4.16187	0.240277	0	4828	2276	0.831776	1.20225	0	0	0.199856	5.0036	0	0	3.67302	0.272256	0	0	0.88254	1.13309	0	0		0	71.75	85.3
PA1064_at	PA1064 /DEF=hypothetical protein /FUNCTION=Hypothetical, unclassified, unknown	301.7	311.8	349.1	235.2	2933	0.967607	1.03348	1	4072	1.48427	0.673732	1	2189	2893	1.15711	0.864222	0	0	0.779582	1.28274	0	0	1.11963	0.893154	0	0	0.75433	1.32568	0	0		0	292.15	306.75
PA1065_at	PA1065 /DEF=conserved hypothetical protein /FUNCTION=Hypothetical, unclassified, unknown	61.4	35.6	22	17.8	4772	1.72472	0.579805	1	3595	1.23596	0.809091	1	5609	1144	0.358306	2.79091	0	0	0.289902	3.44944	0	0	0.617978	1.61818	0	0	0.5	2	0	0		0	19.9	48.5
PA1066_at	PA1066 /DEF=probable short-chain dehydrogenase /FUNCTION=Putative enzymes	49.9	18.2	38.1	17.5	5321	2.74176	0.364729	1	4792	2.17714	0.459318	1	4338	2132	0.763527	1.30971	0	0	0.350701	2.85143	0	0	2.09341	0.47769	0	0	0.961538	1.04	0	0		0	27.8	34.05
PA1067_at	PA1067 /DEF=probable transcriptional regulator /FUNCTION=Transcriptional regulators	62.8	13.3	15.8	131.9	5665	4.7218	0.211783	0	155	0.119788	8.3481	0	4550	768	0.251592	3.97468	0	0	2.10032	0.476118	0	0	1.18797	0.841772	0	0	9.91729	0.100834	1	1		11	73.85	38.05
PA1068_at	PA1068 /DEF=probable heat shock protein (hsp90 family) /FUNCTION=Chaperones & heat shock proteins	59.8	94.3	181.4	151.4	1545	0.634146	1.57692	1	3494	1.19815	0.83462	1	2147	4866	3.03344	0.329658	0	0	2.53177	0.39498	0	0	1.92365	0.519846	0	0	1.60551	0.622853	0	0		0	166.4	77.05
PA1069_at	PA1069 /DEF=hypothetical protein /FUNCTION=Hypothetical, unclassified, unknown	143.8	205.1	130.1	111.3	1785	0.701121	1.42629	1	3416	1.16891	0.855496	1	69	2404	0.904729	1.1053	0	0	0.773992	1.292	0	0	0.634325	1.57648	0	0	0.542662	1.84277	0	0		0	120.7	174.45
PA1070_braG_at	PA1070 /GENE=braG /DEF=branched-chain amino acid transport protein BraG /FUNCTION=Transport of small molecules	207.6	121.2	241	178.9	4763	1.71287	0.583815	1	3841	1.34712	0.742324	1	474	2907	1.16089	0.861411	0	0	0.861753	1.16042	0	0	1.98845	0.502905	0	0	1.47607	0.677473	0	0		0	209.95	164.4
PA1071_braF_at	PA1071 /GENE=braF /DEF=branched-chain amino acid transport protein BraF /FUNCTION=Transport of small molecules	166.4	218.7	223.4	305.5	2035	0.76086	1.3143	1	2098	0.73126	1.3675	1	4486	3237	1.34255	0.744852	0	0	1.83594	0.544681	0	0	1.02149	0.978962	0	0	1.39689	0.715876	0	0		0	264.45	192.55
PA1072_braE_at	PA1072 /GENE=braE /DEF=branched-chain amino acid transport protein BraE /FUNCTION=Membrane proteins; Transport of small molecules	157.8	10.6	122.3	24.3	5883	14.8868	0.0671736	0	5518	5.03292	0.198692	0	3996	2156	0.775032	1.29027	0	0	0.153992	6.49383	0	0	11.5377	0.0866721	1	1	2.29245	0.436214	0	0		11	73.3	84.2
PA1073_braD_at	PA1073 /GENE=braD /DEF=branched-chain amino acid transport protein BraD /FUNCTION=Membrane proteins	138.2	164.7	186.6	156	2380	0.839101	1.19175	1	3488	1.19615	0.836013	1	5465	3256	1.35022	0.740622	0	0	1.1288	0.885897	0	0	1.13297	0.882637	0	0	0.947177	1.05577	0	0		0	171.3	151.45
PA1074_braC_at	PA1074 /GENE=braC /DEF=branched-chain amino acid transport protein BraC /FUNCTION=Transport of small molecules	772.2	638.8	841.2	1319.5	3824	1.20883	0.827247	1	1822	0.637514	1.56859	1	3856	2763	1.08936	0.917974	0	0	1.70875	0.585222	0	0	1.31684	0.759391	0	0	2.06559	0.484123	0	0		0	1080.35	705.5
PA1075_at	PA1075 /DEF=hypothetical protein /FUNCTION=Hypothetical, unclassified, unknown	92.6	166.1	116.5	266.5	1256	0.557495	1.79374	1	1208	0.437148	2.28755	1	2716	3098	1.2581	0.79485	0	0	2.87797	0.347467	0	0	0.701385	1.42575	0	0	1.60446	0.623265	0	0		0	191.5	129.35
PA1076_at	PA1076 /DEF=hypothetical protein /FUNCTION=Hypothetical, unclassified, unknown	429.7	523.8	73.2	20.4	2300	0.820351	1.21899	1	5309	3.58824	0.278689	1	5858	485	0.170351	5.87022	0	0	0.047475	21.0637	-1	-1	0.139748	7.15574	-1	0	0.0389462	25.6765	-1	-1		-23	46.8	476.75
PA1077_flgB_at	PA1077 /GENE=flgB /DEF=flagellar basal-body rod protein FlgB /FUNCTION=Motility & Attachment; Cell wall / LPS / capsule	31.6	71.6	455.2	522.3	915	0.441341	2.26582	1	2551	0.87153	1.14741	1	5798	5786	14.4051	0.06942	1	1	16.5285	0.0605016	1	1	6.35754	0.157293	0	0	7.29469	0.137086	1	0		23	488.75	51.6
PA1078_flgC_at	PA1078 /GENE=flgC /DEF=flagellar basal-body rod protein FlgC /FUNCTION=Motility & Attachment; Cell wall / LPS / capsule	158.5	76.5	416	478.9	5030	2.0719	0.48265	1	2542	0.868657	1.1512	1	4690	4654	2.62461	0.38101	0	0	3.02145	0.330967	0	0	5.43791	0.183894	0	0	6.26013	0.159741	0	0		0	447.45	117.5
PA1079_flgD_at	PA1079 /GENE=flgD /DEF=flagellar basal-body rod modification protein FlgD /FUNCTION=Motility & Attachment; Cell wall / LPS / capsule	181.1	335.3	372.3	446.8	1210	0.540113	1.85146	1	2441	0.833259	1.20011	1	3492	4194	2.05577	0.486436	0	0	2.46715	0.405327	0	0	1.11035	0.900618	0	0	1.33254	0.750448	0	0		0	409.55	258.2
PA1080_flgE_at	PA1080 /GENE=flgE /DEF=flagellar hook protein FlgE /FUNCTION=Motility & Attachment; Cell wall / LPS / capsule	448.3	444.5	1197.7	1187.1	3094	1.00855	0.991524	1	2976	1.00893	0.99115	1	4693	4688	2.67165	0.374301	0	0	2.648	0.377643	0	0	2.69449	0.371128	0	0	2.67064	0.374442	0	0		0	1192.4	446.4
PA1081_flgF_at	PA1081 /GENE=flgF /DEF=flagellar basal-body rod protein FlgF /FUNCTION=Motility & Attachment; Cell wall / LPS / capsule	237.2	119.9	264.1	369.9	4973	1.97832	0.505481	1	2048	0.713977	1.40061	1	4147	2810	1.11341	0.898145	0	0	1.55944	0.641254	0	0	2.20267	0.453995	0	0	3.08507	0.324142	0	0		0	317	178.55
PA1082_flgG_at	PA1082 /GENE=flgG /DEF=flagellar basal-body rod protein FlgG /FUNCTION=Motility & Attachment; Cell wall / LPS / capsule	240	205	764.4	804.4	3702	1.17073	0.854167	1	2812	0.950273	1.05233	1	4590	4939	3.185	0.313972	0	0	3.35167	0.298359	0	0	3.72878	0.268184	0	0	3.9239	0.254848	0	0		0	784.4	222.5
PA1083_flgH_at	PA1083 /GENE=flgH /DEF=flagellar L-ring protein precursor FlgH /FUNCTION=Motility & Attachment; Cell wall / LPS / capsule	138.1	217.9	295.1	407.7	1543	0.633777	1.57784	1	2072	0.723817	1.38157	1	5178	4286	2.13686	0.467977	0	0	2.95221	0.338729	0	0	1.35429	0.738394	0	0	1.87104	0.534462	0	0		0	351.4	178
PA1084_flgI_at	PA1084 /GENE=flgI /DEF=flagellar P-ring protein precursor FlgI /FUNCTION=Motility & Attachment; Cell wall / LPS / capsule	180	158.8	50.8	11.8	3589	1.1335	0.882222	1	5426	4.30508	0.232283	0	385	890	0.282222	3.54331	0	0	0.0655556	15.2542	-1	-1	0.319899	3.12598	0	0	0.0743073	13.4576	-1	-1		-22	31.3	169.4
PA1085_flgJ_at	PA1085 /GENE=flgJ /DEF=flagellar protein FlgJ /FUNCTION=Motility & Attachment; Cell wall / LPS / capsule	378.6	314.7	967.6	740.5	3808	1.20305	0.83122	1	3760	1.30668	0.765296	1	1816	4621	2.55573	0.391277	0	0	1.95589	0.511276	0	0	3.07467	0.325238	0	0	2.35303	0.424983	0	0		0	854.05	346.65
PA1086_flgK_at	PA1086 /GENE=flgK /DEF=flagellar hook-associated protein 1 FlgK /FUNCTION=Motility & Attachment; Cell wall / LPS / capsule	101.2	41.1	141.3	401	5231	2.46229	0.406126	1	969	0.352369	2.83793	1	3364	3330	1.39625	0.716207	0	0	3.96245	0.252369	0	0	3.43796	0.29087	0	0	9.75669	0.102494	1	1		11	271.15	71.15
PA1087_flgL_at	PA1087 /GENE=flgL /DEF=flagellar hook-associated protein type 3 FlgL /FUNCTION=Motility & Attachment; Cell wall / LPS / capsule	250.7	249	664.4	1202.8	3092	1.00683	0.993219	1	1561	0.552378	1.81036	1	4985	4671	2.65018	0.377333	0	0	4.79777	0.20843	0	0	2.66827	0.374774	0	0	4.83052	0.207017	0	0		0	933.6	249.85
PA1088_at	PA1088 /DEF=hypothetical protein /FUNCTION=Hypothetical, unclassified, unknown	244.3	119.1	272	213.1	5015	2.05122	0.487515	1	3700	1.2764	0.783456	1	1820	2809	1.11339	0.898162	0	0	0.872288	1.14641	0	0	2.2838	0.437868	0	0	1.78925	0.558893	0	0		0	242.55	181.7
PA1089_at	PA1089 /DEF=conserved hypothetical protein /FUNCTION=Hypothetical, unclassified, unknown	19.1	19	38.8	222.5	3082	1.00526	0.994764	1	361	0.174382	5.73454	0	5463	4166	2.03141	0.492268	0	0	11.6492	0.0858427	1	1	2.04211	0.489691	0	0	11.7105	0.0853933	1	1		22	130.65	19.05
PA1090_at	PA1090 /DEF=hypothetical protein /FUNCTION=Hypothetical, unclassified, unknown	78.5	54.2	223.9	25.3	4406	1.44834	0.690446	1	5752	8.8498	0.112997	0	708	4782	2.85223	0.350603	0	0	0.322293	3.10277	0	0	4.131	0.242072	0	0	0.46679	2.14229	0	0		0	124.6	66.35
PA1091_at	PA1091 /DEF=hypothetical protein /FUNCTION=Hypothetical, unclassified, unknown	182.2	29.2	37.9	30.5	5756	6.23973	0.160263	0	3607	1.24262	0.804749	1	1800	599	0.208013	4.80739	0	0	0.167398	5.97377	0	0	1.29795	0.770449	0	0	1.04452	0.957377	0	0		0	34.2	105.7
PA1092_fliC_at	PA1092 /GENE=fliC /DEF=flagellin type B /FUNCTION=Motility & Attachment	2845.6	1920.2	9548.2	11845.5	4458	1.48193	0.674796	1	2338	0.806061	1.2406	1	4643	5010	3.35543	0.298025	0	0	4.16274	0.240226	0	0	4.9725	0.201106	0	0	6.16889	0.162104	0	0		0	10696.9	2382.9
PA1093_at	PA1093 /DEF=hypothetical protein /FUNCTION=Hypothetical, unclassified, unknown	593.9	350.2	2017.2	2259.8	4736	1.69589	0.589662	1	2625	0.892645	1.12027	1	4264	5023	3.39653	0.294418	0	0	3.80502	0.262811	0	0	5.76014	0.173607	0	0	6.45288	0.154969	0	0		0	2138.5	472.05
PA1094_fliD_at	PA1094 /GENE=fliD /DEF=flagellar capping protein FliD /FUNCTION=Motility & Attachment; Cell wall / LPS / capsule	278.5	284.1	1217.9	1491	2991	0.980289	1.02011	1	2375	0.816834	1.22424	1	5056	5264	4.37307	0.228672	0	0	5.35368	0.186787	0	0	4.28687	0.23327	0	0	5.24815	0.190543	0	0		0	1354.45	281.3
PA1095_at	PA1095 /DEF=hypothetical protein /FUNCTION=Hypothetical, unclassified, unknown	376.9	433.2	1088.9	1434.2	2510	0.870037	1.14938	1	2192	0.759239	1.31711	1	3654	4799	2.8891	0.346129	0	0	3.80525	0.262795	0	0	2.51362	0.397833	0	0	3.31071	0.30205	0	0		0	1261.55	405.05
PA1096_at	PA1096 /DEF=hypothetical protein /FUNCTION=Hypothetical, unclassified, unknown	361.5	341.6	1398.7	1514	3301	1.05826	0.944952	1	2719	0.923844	1.08243	1	4861	5145	3.86916	0.258454	0	0	4.18811	0.238771	0	0	4.09456	0.244227	0	0	4.43208	0.225627	0	0		0	1456.35	351.55
PA1097_fleQ_at	PA1097 /GENE=fleQ /DEF=transcriptional regulator FleQ /FUNCTION=Motility & Attachment; Transcriptional regulators	360.8	128.9	312.9	184.5	5340	2.79907	0.357262	1	4369	1.69593	0.589645	1	4479	2330	0.867239	1.15308	0	0	0.511364	1.95556	0	0	2.42746	0.411953	0	0	1.43134	0.698645	0	0		0	248.7	244.85
PA1098_fleS_at	PA1098 /GENE=fleS /DEF=two-component sensor /FUNCTION=Two-component regulatory systems	151.3	101.3	188.2	226.1	4476	1.49358	0.669531	1	2437	0.832375	1.20138	1	5638	3066	1.24389	0.803932	0	0	1.49438	0.669173	0	0	1.85785	0.538257	0	0	2.23198	0.448032	0	0		0	207.15	126.3
PA1099_fleR_at	PA1099 /GENE=fleR /DEF=two-component response regulator /FUNCTION=Transcriptional regulators; Two-component regulatory systems; Motility & Attachment	98	68.5	271.2	122.7	4371	1.43066	0.69898	1	4814	2.21027	0.452434	1	4887	4739	2.76735	0.361357	0	0	1.25204	0.798696	0	0	3.95912	0.252581	0	0	1.79124	0.558272	0	0		0	196.95	83.25
PA1100_fliE_at	PA1100 /GENE=fliE /DEF=flagellar hook-basal body complex protein FliE /FUNCTION=Motility & Attachment; Cell wall / LPS / capsule	133.2	149.7	19.5	143.4	2594	0.88978	1.12387	1	215	0.135983	7.35385	0	5046	403	0.146396	6.83077	0	0	1.07658	0.92887	0	0	0.130261	7.67692	-1	0	0.957916	1.04393	0	0		-1	81.45	141.45
PA1101_fliF_at	PA1101 /GENE=fliF /DEF=flagellar M-ring protein /FUNCTION=Motility & Attachment; Cell wall / LPS / capsule	163.9	96.5	262	240.7	4740	1.69845	0.588774	1	3211	1.08849	0.918702	1	4482	3685	1.59854	0.625573	0	0	1.46858	0.680931	0	0	2.71503	0.368321	0	0	2.4943	0.400914	0	0		0	251.35	130.2
PA1102_fliG_at	PA1102 /GENE=fliG /DEF=flagellar motor switch protein FliG /FUNCTION=Motility & Attachment; Cell wall / LPS / capsule	222	217.6	101.5	226.2	3155	1.02022	0.98018	1	1239	0.448718	2.22857	1	3285	1401	0.457207	2.18719	0	0	1.01892	0.981432	0	0	0.466452	2.14384	0	0	1.03952	0.961981	0	0		0	163.85	219.8
PA1103_at	PA1103 /DEF=probable flagellar assembly protein /FUNCTION=Motility & Attachment; Cell wall / LPS / capsule	57.7	344.1	243.7	119.1	197	0.167684	5.9636	0	4699	2.04618	0.488716	1	1304	5230	4.22357	0.236767	0	0	2.06412	0.484467	0	0	0.708224	1.41198	0	0	0.34612	2.88917	0	0		0	181.4	200.9
PA1104_fliI_at	PA1104 /GENE=fliI /DEF=flagellum-specific ATP synthase FliI /FUNCTION=Motility & Attachment; Energy metabolism	53.9	111.8	30.2	109.4	1017	0.482111	2.07421	1	725	0.276051	3.62252	1	1368	1688	0.560297	1.78477	0	0	2.02968	0.492687	0	0	0.270125	3.70199	0	0	0.978533	1.02194	0	0		0	69.8	82.85
PA1105_fliJ_at	PA1105 /GENE=fliJ /DEF=flagellar protein FliJ /FUNCTION=Motility & Attachment; Cell wall / LPS / capsule	7	19	56.8	107.3	720	0.368421	2.71429	1	1498	0.529357	1.88908	1	4537	5627	8.11429	0.123239	1	1	15.3286	0.0652377	1	1	2.98947	0.334507	0	0	5.64737	0.177074	0	0		22	82.05	13
PA1106_at	PA1106 /DEF=hypothetical protein /FUNCTION=Hypothetical, unclassified, unknown	122.3	82.1	36.6	192.2	4472	1.48965	0.6713	1	418	0.190427	5.25137	0	1262	944	0.299264	3.34153	0	0	1.57155	0.636316	0	0	0.445798	2.24317	0	0	2.34105	0.427159	0	0		0	114.4	102.2
PA1107_at	PA1107 /DEF=conserved hypothetical protein /FUNCTION=Hypothetical, unclassified, unknown; Membrane proteins	104.4	31.3	122.2	242.8	5472	3.33546	0.299808	0	1413	0.503295	1.98691	1	2129	2923	1.1705	0.854337	0	0	2.32567	0.429984	0	0	3.90415	0.256137	0	0	7.75719	0.128913	1	0		1	182.5	67.85
PA1108_at	PA1108 /DEF=probable MFS transporter /FUNCTION=Membrane proteins; Transport of small molecules	41	30.5	99.8	52.4	4167	1.34426	0.743902	1	4594	1.90458	0.52505	1	522	4539	2.43415	0.410822	0	0	1.27805	0.782443	0	0	3.27213	0.305611	0	0	1.71803	0.582061	0	0		0	76.1	35.75
PA1109_at	PA1109 /DEF=probable transcriptional regulator /FUNCTION=Transcriptional regulators	20.4	63.7	47.2	132.2	607	0.320251	3.12255	1	984	0.357035	2.80085	1	3763	4441	2.31373	0.432203	0	0	6.48039	0.154312	0	0	0.740973	1.34958	0	0	2.07535	0.481846	0	0		0	89.7	42.05
PA1110_at	PA1110 /DEF=hypothetical protein /FUNCTION=Hypothetical, unclassified, unknown	8	23.7	37	56.7	643	0.337553	2.9625	1	1860	0.652557	1.53243	1	5684	5312	4.625	0.216216	0	0	7.0875	0.141093	1	0	1.56118	0.640541	0	0	2.39241	0.417989	0	0		1	46.85	15.85
PA1111_at	PA1111 /DEF=hypothetical protein /FUNCTION=Hypothetical, unclassified, unknown	178.6	80.6	329.1	341.5	5114	2.21588	0.451288	1	2855	0.96369	1.03768	1	1543	3974	1.84267	0.542692	0	0	1.91209	0.522987	0	0	4.08313	0.24491	0	0	4.23697	0.236018	0	0		0	335.3	129.6
PA1112_at	PA1112 /DEF=conserved hypothetical protein /FUNCTION=Hypothetical, unclassified, unknown	48	156.2	320.2	123.3	576	0.307298	3.25417	0	5015	2.59692	0.385072	1	3067	5524	6.67083	0.149906	0	0	2.56875	0.389294	0	0	2.04994	0.48782	0	0	0.789373	1.26683	0	0		0	221.75	102.1
PA1113_at	PA1113 /DEF=probable ATP-binding/permease fusion ABC transporter /FUNCTION=Membrane proteins; Transport of small molecules	23.5	19.8	147	69.3	3758	1.18687	0.842553	1	4743	2.12121	0.471429	1	2634	5491	6.25532	0.159864	0	0	2.94894	0.339105	0	0	7.42424	0.134694	1	0	3.5	0.285714	0	0		1	108.15	21.65
PA1114_at	PA1114 /DEF=hypothetical protein /FUNCTION=Hypothetical, unclassified, unknown	137.8	132.1	552.6	263.5	3238	1.04315	0.958636	1	4732	2.09715	0.476837	1	3148	5179	4.01016	0.249367	0	0	1.91219	0.52296	0	0	4.18319	0.239052	0	0	1.9947	0.501328	0	0		0	408.05	134.95
PA1115_at	PA1115 /DEF=hypothetical protein /FUNCTION=Hypothetical, unclassified, unknown; Membrane proteins	183.3	166.9	182.5	63	3455	1.09826	0.910529	1	5127	2.89683	0.345205	1	1113	2581	0.995636	1.00438	0	0	0.343699	2.90952	0	0	1.09347	0.914521	0	0	0.377472	2.64921	0	0		0	122.75	175.1
PA1116_at	PA1116 /DEF=hypothetical protein /FUNCTION=Hypothetical, unclassified, unknown	126.7	239.7	267.6	294.8	1167	0.528577	1.89187	1	2669	0.907734	1.10164	1	1171	4259	2.11208	0.473468	0	0	2.32676	0.429783	0	0	1.1164	0.89574	0	0	1.22987	0.813094	0	0		0	281.2	183.2
PA1117_at	PA1117 /DEF=hypothetical protein /FUNCTION=Hypothetical, unclassified, unknown	83.5	184	87.2	130.3	946	0.453804	2.20359	1	1913	0.669225	1.49427	1	1223	2684	1.04431	0.957569	0	0	1.56048	0.640829	0	0	0.473913	2.11009	0	0	0.708152	1.41213	0	0		0	108.75	133.75
PA1118_at	PA1118 /DEF=hypothetical protein /FUNCTION=Hypothetical, unclassified, unknown; Membrane proteins	6.8	130	130.6	168.8	7	0.0523077	19.1176	0	2233	0.773697	1.2925	1	953	5852	19.2059	0.0520674	1	1	24.8235	0.0402844	1	1	1.00462	0.995406	0	0	1.29846	0.770142	0	0		22	149.7	68.4
PA1119_at	PA1119 /DEF=probable outer membrane lipoprotein /FUNCTION=Membrane proteins	143	134	48.1	66.5	3341	1.06716	0.937063	1	2069	0.723308	1.38254	1	563	1084	0.336364	2.97297	0	0	0.465035	2.15038	0	0	0.358955	2.78586	0	0	0.496269	2.01504	0	0		0	57.3	138.5
PA1120_at	PA1120 /DEF=conserved hypothetical protein /FUNCTION=Hypothetical, unclassified, unknown; Membrane proteins	33.9	107.7	144.8	97.2	593	0.314763	3.17699	1	4080	1.48971	0.671271	1	3583	5244	4.27139	0.234116	0	0	2.86726	0.348765	0	0	1.34448	0.743785	0	0	0.902507	1.10802	0	0		0	121	70.8
PA1121_at	PA1121 /DEF=conserved hypothetical protein /FUNCTION=Hypothetical, unclassified, unknown	296.2	112.5	43.8	161.3	5289	2.63289	0.379811	1	711	0.271544	3.68265	1	1011	408	0.147873	6.76256	0	0	0.544564	1.83633	0	0	0.389333	2.56849	0	0	1.43378	0.697458	0	0		0	102.55	204.35
PA1122_at	PA1122 /DEF=probable peptide deformylase /FUNCTION=Translation, post-translational modification, degradation	258.9	108.3	485	182.4	5194	2.39058	0.418308	1	5039	2.65899	0.376082	1	3353	4001	1.87331	0.533814	0	0	0.704519	1.41941	0	0	4.4783	0.223299	0	0	1.68421	0.59375	0	0		0	333.7	183.6
PA1123_at	PA1123 /DEF=hypothetical protein /FUNCTION=Hypothetical, unclassified, unknown	100.5	70.6	175	165.7	4358	1.42351	0.702488	1	3130	1.05613	0.946857	1	4714	3848	1.74129	0.574286	0	0	1.64876	0.606518	0	0	2.47875	0.403429	0	0	2.34703	0.426071	0	0		0	170.35	85.55
PA1124_dgt_at	PA1124 /GENE=dgt /DEF=deoxyguanosinetriphosphate triphosphohydrolase /FUNCTION=Nucleotide biosynthesis and metabolism	166	132.8	103.8	336.1	3935	1.25	0.8	1	842	0.308837	3.23796	1	2756	1835	0.625301	1.59923	0	0	2.0247	0.493901	0	0	0.781627	1.27938	0	0	2.53087	0.39512	0	0		0	219.95	149.4
PA1125_at	PA1125 /DEF=probable cobalamin biosynthetic protein /FUNCTION=Biosynthesis of cofactors, prosthetic groups and carriers	87.3	229.4	51.6	56.8	748	0.380558	2.62772	1	2671	0.908451	1.10078	1	1446	1762	0.591065	1.69186	0	0	0.65063	1.53697	0	0	0.224935	4.44574	0	0	0.247602	4.03873	0	0		0	54.2	158.35
PA1126_at	PA1126 /DEF=hypothetical protein /FUNCTION=Hypothetical, unclassified, unknown; Membrane proteins	108.7	142	29	93.3	2056	0.765493	1.30635	1	850	0.310825	3.21724	1	4175	823	0.266789	3.74828	0	0	0.858326	1.16506	0	0	0.204225	4.89655	0	0	0.657042	1.52197	0	0		0	61.15	125.35
PA1127_at	PA1127 /DEF=probable oxidoreductase /FUNCTION=Adaptation, protection; Putative enzymes	181.5	236.1	198.8	183.4	2067	0.768742	1.30083	1	3198	1.08397	0.922535	1	3245	2772	1.09532	0.912978	0	0	1.01047	0.98964	0	0	0.842016	1.18763	0	0	0.776789	1.28735	0	0		0	191.1	208.8
PA1128_at	PA1128 /DEF=probable transcriptional regulator /FUNCTION=Transcriptional regulators	130.8	46.9	29.3	33.4	5334	2.78891	0.358563	1	2570	0.877246	1.13993	1	3197	665	0.224006	4.46416	0	0	0.255352	3.91617	0	0	0.624733	1.60068	0	0	0.712154	1.40419	0	0		0	31.35	88.85
PA1129_at	PA1129 /DEF=probable fosfomycin resistance protein /FUNCTION=Antibiotic resistance and susceptibility; Related to phage, transposon, or plasmid	14.7	68.1	47.5	63.3	330	0.215859	4.63265	0	2161	0.750395	1.33263	1	643	4968	3.23129	0.309474	0	0	4.30612	0.232227	0	0	0.697504	1.43368	0	0	0.929515	1.07583	0	0		0	55.4	41.4
PA1130_at	PA1130 /DEF=hypothetical protein /FUNCTION=Hypothetical, unclassified, unknown	146.8	94.6	190.9	225.8	4570	1.5518	0.644414	1	2480	0.845438	1.18282	1	5372	3161	1.30041	0.768989	0	0	1.53815	0.650133	0	0	2.01797	0.495547	0	0	2.38689	0.418955	0	0		0	208.35	120.7
PA1131_at	PA1131 /DEF=probable MFS transporter /FUNCTION=Antibiotic resistance and susceptibility; Membrane proteins; Transport of small molecules	165.4	213.7	302.4	230.1	2081	0.773982	1.29202	1	3781	1.31421	0.760913	1	2856	3956	1.8283	0.546958	0	0	1.39117	0.718818	0	0	1.41507	0.70668	0	0	1.07674	0.928727	0	0		0	266.25	189.55
PA1132_at	PA1132 /DEF=hypothetical protein /FUNCTION=Hypothetical, unclassified, unknown	140	261.3	135.2	164.2	1192	0.535783	1.86643	1	2406	0.823386	1.2145	1	1107	2522	0.965714	1.0355	0	0	1.17286	0.852619	0	0	0.517413	1.93269	0	0	0.628396	1.59135	0	0		0	149.7	200.65
PA1133_at	PA1133 /DEF=hypothetical protein /FUNCTION=Hypothetical, unclassified, unknown	31.5	13.1	198	69	5201	2.40458	0.415873	1	5115	2.86957	0.348485	1	2180	5496	6.28571	0.159091	0	0	2.19048	0.456522	0	0	15.1145	0.0661616	1	1	5.26718	0.189855	0	0		11	133.5	22.3
PA1134_at	PA1134 /DEF=hypothetical protein /FUNCTION=Hypothetical, unclassified, unknown	51.6	136	344.8	145.4	743	0.379412	2.63566	1	4905	2.37139	0.421694	1	746	5525	6.68217	0.149652	0	0	2.81783	0.354883	0	0	2.53529	0.394432	0	0	1.06912	0.935351	0	0		0	245.1	93.8
PA1135_at	PA1135 /DEF=conserved hypothetical protein /FUNCTION=Hypothetical, unclassified, unknown	116.3	85.3	494.8	553.5	4223	1.36342	0.733448	1	2630	0.893948	1.11863	1	3930	5237	4.25451	0.235044	0	0	4.75924	0.210117	0	0	5.8007	0.172393	0	0	6.48886	0.15411	0	0		0	524.15	100.8
PA1136_at	PA1136 /DEF=probable transcriptional regulator /FUNCTION=Transcriptional regulators	10.2	17.2	159.6	131.8	1376	0.593023	1.68627	1	3525	1.21093	0.825815	1	5246	5809	15.6471	0.0639098	1	1	12.9216	0.07739	1	1	9.27907	0.107769	1	1	7.66279	0.130501	1	0		34	145.7	13.7
PA1137_at	PA1137 /DEF=probable oxidoreductase /FUNCTION=Putative enzymes	24.5	56.4	203	27.4	899	0.434397	2.30204	1	5681	7.40876	0.134975	0	4751	5638	8.28571	0.12069	1	1	1.11837	0.894161	0	0	3.59929	0.277833	0	0	0.485816	2.05839	0	0		11	115.2	40.45
PA1138_at	PA1138 /DEF=probable transcriptional regulator /FUNCTION=Transcriptional regulators	31.2	26.7	47.3	28.8	3696	1.16854	0.855769	1	4303	1.64236	0.608879	1	2859	3549	1.51603	0.659619	0	0	0.923077	1.08333	0	0	1.77154	0.564482	0	0	1.07865	0.927083	0	0		0	38.05	28.95
PA1139_at	PA1139 /DEF=hypothetical protein /FUNCTION=Hypothetical, unclassified, unknown	115	151.3	80.6	197.7	2032	0.760079	1.31565	1	1138	0.407688	2.45285	1	1421	2005	0.70087	1.4268	0	0	1.71913	0.581689	0	0	0.532716	1.87717	0	0	1.30668	0.765301	0	0		0	139.15	133.15
PA1140_at	PA1140 /DEF=conserved hypothetical protein /FUNCTION=Hypothetical, unclassified, unknown	80.3	148.2	54.9	227.6	1214	0.541835	1.84558	1	609	0.241213	4.14572	1	2721	1965	0.683686	1.46266	0	0	2.83437	0.352812	0	0	0.370445	2.69945	0	0	1.53576	0.651142	0	0		0	141.25	114.25
PA1141_at	PA1141 /DEF=probable transcriptional regulator /FUNCTION=Transcriptional regulators	173.3	96	155.7	327.7	4847	1.80521	0.553953	1	1317	0.47513	2.10469	1	2431	2387	0.898442	1.11304	0	0	1.89094	0.528837	0	0	1.62187	0.61657	0	0	3.41354	0.292951	0	0		0	241.7	134.65
PA1142_at	PA1142 /DEF=probable transcriptional regulator /FUNCTION=Transcriptional regulators	30.6	27.5	23.2	145.6	3510	1.11273	0.898693	1	310	0.159341	6.27586	0	3125	2116	0.75817	1.31897	0	0	4.75817	0.210165	0	0	0.843636	1.18534	0	0	5.29455	0.188874	0	0		0	84.4	29.05
PA1143_at	PA1143 /DEF=hypothetical protein /FUNCTION=Hypothetical, unclassified, unknown	125.6	106.8	258.4	216.4	3723	1.17603	0.850318	1	3480	1.19409	0.837461	1	4830	4198	2.05732	0.486068	0	0	1.72293	0.580407	0	0	2.41948	0.413313	0	0	2.02622	0.49353	0	0		0	237.4	116.2
PA1144_at	PA1144 /DEF=probable MFS transporter /FUNCTION=Membrane proteins; Transport of small molecules	10.7	14.5	28	212.2	1952	0.737931	1.35514	1	198	0.131951	7.57857	0	1649	4648	2.61682	0.382143	0	0	19.8318	0.0504241	1	1	1.93103	0.517857	0	0	14.6345	0.0683318	1	1		22	120.1	12.6
PA1145_at	PA1145 /DEF=probable transcriptional regulator /FUNCTION=Transcriptional regulators	153	54.2	354.8	125.6	5348	2.82288	0.354248	1	5099	2.82484	0.354002	1	5370	4449	2.31895	0.431229	0	0	0.820915	1.21815	0	0	6.54613	0.152762	0	0	2.31734	0.431529	0	0		0	240.2	103.6
PA1146_at	PA1146 /DEF=probable iron-containing alcohol dehydrogenase /FUNCTION=Carbon compound catabolism	128.6	52	98.3	265.2	5233	2.47308	0.404355	1	1024	0.370664	2.69786	1	70	2137	0.764386	1.30824	0	0	2.06221	0.484917	0	0	1.89038	0.528993	0	0	5.1	0.196078	0	0		0	181.75	90.3
PA1147_at	PA1147 /DEF=probable amino acid permease /FUNCTION=Membrane proteins; Transport of small molecules	54.1	62	27.9	79	2520	0.872581	1.14603	1	970	0.353165	2.83154	1	4616	1577	0.515712	1.93907	0	0	1.46026	0.68481	0	0	0.45	2.22222	0	0	1.27419	0.78481	0	0		0	53.45	58.05
PA1148_toxA_at	PA1148 /GENE=toxA /DEF=exotoxin A precursor /FUNCTION=Secreted Factors (toxins, enzymes, alginate)	25.7	107.3	257.8	35.1	400	0.239515	4.1751	0	5680	7.34473	0.136152	0	2183	5690	10.0311	0.0996897	1	1	1.36576	0.732194	0	0	2.40261	0.416214	0	0	0.32712	3.05698	0	0		11	146.45	66.5
PA1149_at	PA1149 /DEF=hypothetical protein /FUNCTION=Hypothetical, unclassified, unknown	222.8	272.4	452.5	236.5	2286	0.817915	1.22262	1	4601	1.91332	0.522652	1	2320	4164	2.03097	0.492376	0	0	1.06149	0.942072	0	0	1.66116	0.601989	0	0	0.868209	1.1518	0	0		0	344.5	247.6
PA1150_pys2_at	PA1150 /GENE=pys2 /DEF=pyocin S2 /FUNCTION=Adaptation, protection; Secreted Factors (toxins, enzymes, alginate)	29.1	22.5	139.5	160.9	4046	1.29333	0.773196	1	2539	0.866998	1.15341	1	716	5339	4.79381	0.208602	0	0	5.52921	0.180858	0	0	6.2	0.16129	0	0	7.15111	0.139838	1	0		1	150.2	25.8
PA1151_imm2_at	PA1151 /GENE=imm2 /DEF=pyocin S2 immunity protein /FUNCTION=Adaptation, protection	2.5	31.3	93	153.4	27	0.0798722	12.52	0	1720	0.606258	1.64946	1	4824	5888	37.2	0.0268817	1	1	61.36	0.0162973	1	1	2.97125	0.336559	0	0	4.90096	0.204042	0	0		22	123.2	16.9
PA1152_at	PA1152 /DEF=hypothetical protein /FUNCTION=Hypothetical, unclassified, unknown	17.5	6.6	47	75.9	5298	2.65152	0.377143	1	1768	0.619236	1.61489	1	5894	4693	2.68571	0.37234	0	0	4.33714	0.230567	0	0	7.12121	0.140426	1	0	11.5	0.0869565	1	1		12	61.45	12.05
PA1153_at	PA1153 /DEF=hypothetical protein /FUNCTION=Hypothetical, unclassified, unknown	216.4	202.7	292.5	100.1	3344	1.06759	0.936691	1	5140	2.92208	0.342222	1	5066	3259	1.35166	0.739829	0	0	0.462569	2.16184	0	0	1.44302	0.692991	0	0	0.493833	2.02498	0	0		0	196.3	209.55
PA1154_at	PA1154 /DEF=conserved hypothetical protein /FUNCTION=Hypothetical, unclassified, unknown	92.3	109.6	165.6	41.3	2393	0.842153	1.18743	1	5386	4.00969	0.249396	0	41	3918	1.79415	0.557367	0	0	0.447454	2.23487	0	0	1.51095	0.661836	0	0	0.376825	2.65375	0	0		0	103.45	100.95
PA1155_nrdB_at	PA1155 /GENE=nrdB /DEF=ribonucleoside reductase, small chain /FUNCTION=Nucleotide biosynthesis and metabolism	868.2	973.2	243.4	221.8	2605	0.892109	1.12094	1	3243	1.09739	0.911257	1	1556	882	0.28035	3.56697	0	0	0.255471	3.91434	0	0	0.250103	3.99836	0	0	0.227908	4.38774	0	0		0	232.6	920.7
PA1156_nrdA_at	PA1156 /GENE=nrdA /DEF=ribonucleoside reductase, large chain /FUNCTION=Nucleotide biosynthesis and metabolism	458.2	365.1	121.6	127.8	3941	1.255	0.796814	1	2817	0.951487	1.05099	1	2389	819	0.265386	3.76809	0	0	0.278918	3.58529	0	0	0.333059	3.00247	0	0	0.350041	2.85681	0	0		0	124.7	411.65
PA1157_at	PA1157 /DEF=probable two-component response regulator /FUNCTION=Nucleotide biosynthesis and metabolism	113.1	107.5	12.2	35.9	3278	1.05209	0.950486	1	931	0.339833	2.94262	1	5331	269	0.107869	9.27049	-1	-1	0.317418	3.15042	0	0	0.113488	8.81148	-1	-1	0.333953	2.99443	0	0		-22	24.05	110.3
PA1158_at	PA1158 /DEF=probable two-component sensor /FUNCTION=Two-component regulatory systems	29.3	103.4	30.9	109.9	516	0.283366	3.52901	0	746	0.281165	3.55663	1	2902	2707	1.05461	0.94822	0	0	3.75085	0.266606	0	0	0.298839	3.34628	0	0	1.06286	0.940855	0	0		0	70.4	66.35
PA1159_at	PA1159 /DEF=probable cold-shock protein /FUNCTION=Adaptation, protection; Transcriptional regulators	557.1	459.7	241.3	9	3828	1.21188	0.825166	1	5893	26.8111	0.037298	0	3837	1335	0.433136	2.30874	0	0	0.0161551	61.9	-1	-1	0.524908	1.9051	0	0	0.019578	51.0778	-1	-1		-22	125.15	508.4
PA1160_at	PA1160 /DEF=hypothetical protein /FUNCTION=Hypothetical, unclassified, unknown	69.6	94.2	318.5	40	1957	0.738854	1.35345	1	5712	7.9625	0.125589	0	5320	5306	4.57615	0.218524	0	0	0.574713	1.74	0	0	3.3811	0.295761	0	0	0.424628	2.355	0	0		0	179.25	81.9
PA1161_rrmA_at	PA1161 /GENE=rrmA /DEF=rRNA methyltransferase /FUNCTION=Transcription, RNA processing and degradation	93.9	52.3	12.1	37.2	4835	1.79541	0.556976	1	893	0.325269	3.07438	1	554	343	0.12886	7.76033	-1	0	0.396166	2.52419	0	0	0.231358	4.32231	0	0	0.711281	1.40591	0	0		-1	24.65	73.1
PA1162_dapE_at	PA1162 /GENE=dapE /DEF=succinyl-diaminopimelate desuccinylase /FUNCTION=Amino acid biosynthesis and metabolism	242.2	331.6	140.4	111.2	1916	0.730398	1.36912	1	3664	1.26259	0.792023	1	213	1732	0.579686	1.72507	0	0	0.459125	2.17806	0	0	0.423402	2.36182	0	0	0.335344	2.98201	0	0		0	125.8	286.9
PA1163_at	PA1163 /DEF=probable glucosyl transferase /FUNCTION=Putative enzymes	28.7	132.4	141	126.1	333	0.216767	4.61324	0	3305	1.11816	0.894326	1	1934	5354	4.91289	0.203546	0	0	4.39373	0.227597	0	0	1.06495	0.939007	0	0	0.952417	1.04996	0	0		0	133.55	80.55
PA1164_at	PA1164 /DEF=conserved hypothetical protein /FUNCTION=Hypothetical, unclassified, unknown	208.2	123.5	34.6	57.3	4719	1.68583	0.59318	1	1708	0.603839	1.65607	1	469	468	0.166186	6.01734	0	0	0.275216	3.63351	0	0	0.280162	3.56936	0	0	0.463968	2.15532	0	0		0	45.95	165.85
PA1165_at	PA1165 /DEF=hypothetical protein /FUNCTION=Hypothetical, unclassified, unknown	339.6	291.7	734.8	62	3675	1.16421	0.858952	1	5819	11.8516	0.0843767	0	3510	4324	2.16372	0.462167	0	0	0.182568	5.47742	0	0	2.51903	0.396979	0	0	0.212547	4.70484	0	0		0	398.4	315.65
PA1166_at	PA1166 /DEF=hypothetical protein /FUNCTION=Hypothetical, unclassified, unknown	69.5	147.5	38	219.5	987	0.471186	2.1223	1	357	0.173121	5.77632	0	5875	1651	0.546763	1.82895	0	0	3.15827	0.316629	0	0	0.257627	3.88158	0	0	1.48814	0.671982	0	0		0	128.75	108.5
PA1167_at	PA1167 /DEF=hypothetical protein /FUNCTION=Hypothetical, unclassified, unknown	224.2	190.7	479.7	289.6	3719	1.17567	0.85058	1	4322	1.65642	0.603711	1	3087	4290	2.13961	0.467375	0	0	1.2917	0.774171	0	0	2.51547	0.39754	0	0	1.51862	0.658494	0	0		0	384.65	207.45
PA1168_at	PA1168 /DEF=hypothetical protein /FUNCTION=Hypothetical, unclassified, unknown	1193.3	1401.5	15.8	83.8	2433	0.851445	1.17447	1	413	0.188544	5.3038	0	4842	10	0.0132406	75.5253	-1	-1	0.0702254	14.2399	-1	-1	0.0112736	88.7025	-1	-1	0.0597931	16.7243	-1	-1		-44	49.8	1297.4
PA1169_at	PA1169 /DEF=probable lipoxygenase /FUNCTION=Putative enzymes	736.6	797.7	22.6	15.3	2755	0.923405	1.08295	1	4056	1.47712	0.676991	1	2495	43	0.0306815	32.5929	-1	-1	0.0207711	48.1438	-1	-1	0.0283315	35.2965	-1	-1	0.0191801	52.1373	-1	-1		-44	18.95	767.15
PA1170_at	PA1170 /DEF=conserved hypothetical protein /FUNCTION=Hypothetical, unclassified, unknown; Membrane proteins	118	108.1	20.3	26.3	3431	1.09158	0.916102	1	2226	0.771863	1.29557	1	1220	493	0.172034	5.81281	0	0	0.222881	4.48669	0	0	0.187789	5.32512	0	0	0.243293	4.11027	0	0		0	23.3	113.05
PA1171_at	PA1171 /DEF=probable transglycolase /FUNCTION=Cell wall / LPS / capsule; Putative enzymes	116.2	182.5	134.4	52.2	1552	0.636712	1.57057	1	5001	2.57471	0.388393	1	5176	2891	1.15663	0.864583	0	0	0.449225	2.22605	0	0	0.736438	1.35789	0	0	0.286027	3.49617	0	0		0	93.3	149.35
PA1172_napC_at	PA1172 /GENE=napC /DEF=cytochrome c-type protein NapC /FUNCTION=Energy metabolism	202.4	269	457.5	1243.8	2010	0.752416	1.32905	1	1019	0.367824	2.71869	1	4032	4399	2.26038	0.442404	0	0	6.14526	0.162727	0	0	1.70074	0.587978	0	0	4.62379	0.216273	0	0		0	850.65	235.7
PA1173_napB_at	PA1173 /GENE=napB /DEF=cytochrome c-type protein NapB precursor /FUNCTION=Energy metabolism	127.3	158.8	434.7	563.4	2213	0.801637	1.24745	1	2224	0.771565	1.29607	1	5276	5030	3.41477	0.292846	0	0	4.42577	0.22595	0	0	2.73741	0.365309	0	0	3.54786	0.28186	0	0		0	499.05	143.05
PA1174_napA_at	PA1174 /GENE=napA /DEF=periplasmic nitrate reductase protein NapA /FUNCTION=Energy metabolism	127.2	211.4	874.9	965.5	1398	0.601703	1.66195	1	2666	0.906163	1.10355	1	4605	5546	6.87814	0.145388	0	0	7.59041	0.131745	1	0	4.1386	0.241628	0	0	4.56717	0.218954	0	0		1	920.2	169.3
PA1175_napD_at	PA1175 /GENE=napD /DEF=NapD protein of periplasmic nitrate reductase /FUNCTION=Energy metabolism	241.6	244.6	603	493	3015	0.987735	1.01242	1	3561	1.22312	0.817579	1	3615	4590	2.49586	0.400663	0	0	2.04056	0.490061	0	0	2.46525	0.405638	0	0	2.01554	0.496146	0	0		0	548	243.1
PA1176_napF_at	PA1176 /GENE=napF /DEF=ferredoxin protein NapF /FUNCTION=Energy metabolism	181.5	201.2	316.6	491	2669	0.902087	1.10854	1	1838	0.644807	1.55085	1	4314	3852	1.74435	0.573279	0	0	2.70523	0.369654	0	0	1.57356	0.635502	0	0	2.44036	0.409776	0	0		0	403.8	191.35
PA1177_napE_at	PA1177 /GENE=napE /DEF=periplasmic nitrate reductase protein NapE /FUNCTION=Energy metabolism	142	73	22.6	255.8	4952	1.94521	0.514085	1	62	0.0883503	11.3186	0	3435	441	0.159155	6.28319	0	0	1.80141	0.555121	0	0	0.309589	3.23009	0	0	3.50411	0.285379	0	0		0	139.2	107.5
PA1178_oprH_at	PA1178 /GENE=oprH /DEF=outer membrane protein H1 precursor /FUNCTION=Adaptation, protection; Membrane proteins	316.1	324.2	423.3	391.6	2968	0.975015	1.02562	1	3188	1.08095	0.925112	1	3661	3231	1.33913	0.746752	0	0	1.23885	0.807201	0	0	1.30568	0.765887	0	0	1.2079	0.827886	0	0		0	407.45	320.15
PA1179_phoP_at	PA1179 /GENE=phoP /DEF=two-component response regulator PhoP /FUNCTION=Transcriptional regulators; Two-component regulatory systems	20.4	60.7	18.2	12	639	0.336079	2.97549	1	4132	1.51667	0.659341	1	3138	2371	0.892157	1.12088	0	0	0.588235	1.7	0	0	0.299835	3.33516	0	0	0.197694	5.05833	0	0		0	15.1	40.55
PA1180_phoQ_at	PA1180 /GENE=phoQ /DEF=two-component sensor PhoQ /FUNCTION=Two-component regulatory systems	75.9	128	25.1	17.3	1375	0.592969	1.68643	1	4018	1.45087	0.689243	1	4765	1064	0.330698	3.0239	0	0	0.227931	4.38728	0	0	0.196094	5.0996	0	0	0.135156	7.39884	-1	0		-1	21.2	101.95
PA1181_at	PA1181 /DEF=conserved hypothetical protein /FUNCTION=Hypothetical, unclassified, unknown; Membrane proteins	150.6	55.1	157.5	106.4	5319	2.73321	0.36587	1	4064	1.48026	0.675556	1	1660	2689	1.04582	0.95619	0	0	0.706507	1.41541	0	0	2.85844	0.349841	0	0	1.93103	0.517857	0	0		0	131.95	102.85
PA1182_at	PA1182 /DEF=probable transcriptional regulator /FUNCTION=Transcriptional regulators	166.2	115.3	211.4	216.3	4389	1.44146	0.693742	1	2885	0.977346	1.02318	1	5173	3116	1.27196	0.786187	0	0	1.30144	0.768377	0	0	1.83348	0.545412	0	0	1.87598	0.533056	0	0		0	213.85	140.75
PA1183_dctA_at	PA1183 /GENE=dctA /DEF=C4-dicarboxylate transport protein /FUNCTION=Transport of small molecules	809.8	103.7	230.9	29	5812	7.80906	0.128056	0	5711	7.96207	0.125595	0	5068	903	0.285132	3.50715	0	0	0.0358113	27.9241	-1	-1	2.22662	0.449112	0	0	0.279653	3.57586	0	0		-11	129.95	456.75
PA1184_at	PA1184 /DEF=probable transcriptional regulator /FUNCTION=Transcriptional regulators	108.3	14.2	60.8	64.2	5805	7.62676	0.131117	0	2798	0.94704	1.05592	1	335	1691	0.561404	1.78125	0	0	0.592798	1.68692	0	0	4.28169	0.233553	0	0	4.52113	0.221184	0	0		0	62.5	61.25
PA1185_at	PA1185 /DEF=probable glutathione S-transferase /FUNCTION=Putative enzymes	147	215.7	233.1	317.9	1717	0.681502	1.46735	1	2104	0.733249	1.36379	1	553	3670	1.58571	0.630631	0	0	2.16259	0.46241	0	0	1.08067	0.925354	0	0	1.47381	0.678515	0	0		0	275.5	181.35
PA1186_at	PA1186 /DEF=hypothetical protein /FUNCTION=Hypothetical, unclassified, unknown	39.3	41	179	40.7	2903	0.958537	1.04326	1	5435	4.39803	0.227374	0	4152	5303	4.55471	0.219553	0	0	1.03562	0.965602	0	0	4.36585	0.22905	0	0	0.992683	1.00737	0	0		0	109.85	40.15
PA1187_at	PA1187 /DEF=probable acyl-CoA dehydrogenase /FUNCTION=Putative enzymes	176	85.8	244.8	81	5016	2.05128	0.4875	1	5181	3.02222	0.330882	1	1405	3318	1.39091	0.718954	0	0	0.460227	2.17284	0	0	2.85315	0.35049	0	0	0.944056	1.05926	0	0		0	162.9	130.9
PA1188_at	PA1188 /DEF=hypothetical protein /FUNCTION=Putative enzymes	172.5	100.9	270.9	105.4	4757	1.70961	0.584928	1	4998	2.57021	0.389073	1	3381	3644	1.57043	0.636766	0	0	0.611014	1.63662	0	0	2.68484	0.372462	0	0	1.0446	0.957306	0	0		0	188.15	136.7
PA1189_at	PA1189 /DEF=conserved hypothetical protein /FUNCTION=Hypothetical, unclassified, unknown	82	62.7	20.2	24.7	4079	1.30781	0.764634	1	2383	0.817814	1.22277	1	3977	739	0.246341	4.05941	0	0	0.30122	3.31984	0	0	0.322169	3.10396	0	0	0.393939	2.53846	0	0		0	22.45	72.35
PA1190_at	PA1190 /DEF=conserved hypothetical protein /FUNCTION=Hypothetical, unclassified, unknown; Membrane proteins	37.7	42.6	253.6	414.5	2575	0.884977	1.12997	1	1737	0.611821	1.63446	1	5486	5533	6.72679	0.148659	0	0	10.9947	0.090953	1	1	5.95305	0.167981	0	0	9.73005	0.102774	1	1		22	334.05	40.15
PA1191_at	PA1191 /DEF=hypothetical protein /FUNCTION=Hypothetical, unclassified, unknown	178.3	182	175.8	292.4	2987	0.97967	1.02075	1	1701	0.601231	1.66325	1	5155	2556	0.985979	1.01422	0	0	1.63993	0.609781	0	0	0.965934	1.03527	0	0	1.60659	0.622435	0	0		0	234.1	180.15
PA1192_at	PA1192 /DEF=conserved hypothetical protein /FUNCTION=Hypothetical, unclassified, unknown	21.2	31.1	155.2	202.5	1718	0.681672	1.46698	1	2209	0.76642	1.30477	1	2661	5576	7.32075	0.136598	1	0	9.55189	0.104691	1	1	4.99035	0.200387	0	0	6.51125	0.15358	0	0		12	178.85	26.15
PA1193_at	PA1193 /DEF=hypothetical protein /FUNCTION=Hypothetical, unclassified, unknown	178.4	217.1	76.6	95.7	2308	0.821741	1.21693	1	2324	0.800418	1.24935	1	805	1324	0.429372	2.32898	0	0	0.536435	1.86416	0	0	0.352833	2.8342	0	0	0.440811	2.26855	0	0		0	86.15	197.75
PA1194_at	PA1194 /DEF=probable amino acid permease /FUNCTION=Membrane proteins; Transport of small molecules	14	23.3	41.7	46.6	1396	0.600858	1.66429	1	2632	0.89485	1.11751	1	5811	4843	2.97857	0.335731	0	0	3.32857	0.300429	0	0	1.7897	0.558753	0	0	2	0.5	0	0		0	44.15	18.65
PA1195_at	PA1195 /DEF=hypothetical protein /FUNCTION=Hypothetical, unclassified, unknown	17	53.1	13.8	19.3	606	0.320151	3.12353	1	2053	0.715026	1.39855	1	5006	2230	0.811765	1.23188	0	0	1.13529	0.880829	0	0	0.259887	3.84783	0	0	0.363465	2.7513	0	0		0	16.55	35.05
PA1196_at	PA1196 /DEF=probable transcriptional regulator /FUNCTION=Transcriptional regulators	28.7	155.4	40.5	129.4	254	0.184685	5.41463	0	859	0.312983	3.19506	1	2712	3355	1.41115	0.708642	0	0	4.50871	0.221793	0	0	0.260618	3.83704	0	0	0.83269	1.20093	0	0		0	84.95	92.05
PA1197_at	PA1197 /DEF=hypothetical protein /FUNCTION=Hypothetical, unclassified, unknown	77.2	23.7	37	12.2	5458	3.25738	0.306995	0	5188	3.03279	0.32973	1	310	1461	0.479275	2.08649	0	0	0.158031	6.32787	0	0	1.56118	0.640541	0	0	0.514768	1.94262	0	0		0	24.6	50.45
PA1198_at	PA1198 /DEF=conserved hypothetical protein /FUNCTION=Hypothetical, unclassified, unknown	515.9	444.6	239.8	296.5	3665	1.16037	0.861795	1	2349	0.808769	1.23645	1	2053	1420	0.464819	2.15138	0	0	0.574724	1.73997	0	0	0.539361	1.85405	0	0	0.666892	1.49949	0	0		0	268.15	480.25
PA1199_at	PA1199 /DEF=probable lipoprotein /FUNCTION=Membrane proteins	301.6	138.2	461.4	564.3	5096	2.18234	0.458223	1	2380	0.81765	1.22302	1	2241	3572	1.52984	0.653663	0	0	1.87102	0.534467	0	0	3.33864	0.299523	0	0	4.08321	0.244905	0	0		0	512.85	219.9
PA1200_at	PA1200 /DEF=conserved hypothetical protein /FUNCTION=Hypothetical, unclassified, unknown	49.7	136.9	130.7	346.8	706	0.363039	2.75453	1	1049	0.376874	2.6534	1	1663	4660	2.62978	0.38026	0	0	6.97787	0.14331	0	0	0.954711	1.04744	0	0	2.53324	0.394752	0	0		0	238.75	93.3
PA1201_at	PA1201 /DEF=probable transcriptional regulator /FUNCTION=Transcriptional regulators	12.7	118.2	15.9	121	74	0.107445	9.30709	0	194	0.131405	7.61006	0	556	3081	1.25197	0.798742	0	0	9.52756	0.104959	1	1	0.134518	7.43396	-1	0	1.02369	0.97686	0	0		10	68.45	65.45
PA1202_at	PA1202 /DEF=probable hydrolase /FUNCTION=Putative enzymes	77.8	132.1	76.2	316.3	1358	0.588948	1.69794	1	607	0.240911	4.15092	1	5607	2542	0.979434	1.021	0	0	4.06555	0.245969	0	0	0.576836	1.7336	0	0	2.3944	0.417641	0	0		0	196.25	104.95
PA1203_at	PA1203 /DEF=hypothetical protein /FUNCTION=Hypothetical, unclassified, unknown	195.7	301.3	199.6	478.3	1594	0.649519	1.5396	1	1163	0.417311	2.39629	1	3850	2640	1.01993	0.980461	0	0	2.44405	0.409157	0	0	0.662463	1.50952	0	0	1.58745	0.629939	0	0		0	338.95	248.5
PA1204_at	PA1204 /DEF=conserved hypothetical protein /FUNCTION=Hypothetical, unclassified, unknown	140.2	12.1	128.9	311.7	5865	11.5868	0.0863053	0	1152	0.413539	2.41815	1	2409	2431	0.919401	1.08766	0	0	2.22325	0.449791	0	0	10.6529	0.0938712	1	1	25.7603	0.0388194	1	1		22	220.3	76.15
PA1205_at	PA1205 /DEF=conserved hypothetical protein /FUNCTION=Hypothetical, unclassified, unknown	123.1	161.1	203.4	95.6	2047	0.764122	1.30869	1	4746	2.12762	0.47001	1	5594	3749	1.65232	0.605211	0	0	0.776604	1.28766	0	0	1.26257	0.792035	0	0	0.59342	1.68515	0	0		0	149.5	142.1
PA1206_at	PA1206 /DEF=hypothetical protein /FUNCTION=Hypothetical, unclassified, unknown	127.4	219.9	152.3	191	1327	0.579354	1.72606	1	2315	0.797382	1.2541	1	1315	2981	1.19545	0.836507	0	0	1.49922	0.667016	0	0	0.692588	1.44386	0	0	0.868577	1.15131	0	0		0	171.65	173.65
PA1207_kefB_at	PA1207 /GENE=kefB /DEF=glutathione-regulated potassium-efflux system protein KefB /FUNCTION=Transport of small molecules	16.1	20.4	31.1	35.3	2147	0.789216	1.26708	1	2583	0.88102	1.13505	1	5721	4068	1.93168	0.517685	0	0	2.19255	0.456091	0	0	1.52451	0.655949	0	0	1.73039	0.577904	0	0		0	33.2	18.25
PA1208_at	PA1208 /DEF=conserved hypothetical protein /FUNCTION=Hypothetical, unclassified, unknown	84.2	152.7	23	12.1	1243	0.551408	1.81354	1	4592	1.90083	0.526087	1	1922	848	0.273159	3.66087	0	0	0.143705	6.95868	0	0	0.150622	6.63913	0	0	0.0792403	12.6198	-1	-1		-11	17.55	118.45
PA1209_at	PA1209 /DEF=hypothetical protein /FUNCTION=Hypothetical, unclassified, unknown; Membrane proteins	137.4	122.7	57.4	132.6	3533	1.1198	0.893013	1	1200	0.432881	2.3101	1	3788	1298	0.417758	2.39373	0	0	0.965066	1.0362	0	0	0.467808	2.13763	0	0	1.08068	0.925339	0	0		0	95	130.05
PA1210_at	PA1210 /DEF=conserved hypothetical protein /FUNCTION=Hypothetical, unclassified, unknown	79.4	24.3	180.1	22.6	5460	3.26749	0.306045	0	5714	7.96903	0.125486	0	2938	4407	2.26826	0.440866	0	0	0.284635	3.51327	0	0	7.41152	0.134925	1	0	0.930041	1.07522	0	0		1	101.35	51.85
PA1211_at	PA1211 /DEF=hypothetical protein /FUNCTION=Hypothetical, unclassified, unknown	14.5	17.6	48	44.2	2318	0.823864	1.21379	1	3206	1.08597	0.920833	1	2343	4990	3.31034	0.302083	0	0	3.04828	0.328054	0	0	2.72727	0.366667	0	0	2.51136	0.39819	0	0		0	46.1	16.05
PA1212_at	PA1212 /DEF=probable MFS transporter /FUNCTION=Membrane proteins; Transport of small molecules	67.9	82.9	141.9	96.5	2295	0.819059	1.22091	1	4046	1.47047	0.680056	1	2605	4239	2.08984	0.478506	0	0	1.42121	0.703627	0	0	1.7117	0.584214	0	0	1.16405	0.859067	0	0		0	119.2	75.4
PA1213_at	PA1213 /DEF=hypothetical protein /FUNCTION=Hypothetical, unclassified, unknown	147.7	49.3	68.1	164.1	5401	2.99594	0.333785	0	1156	0.414991	2.40969	1	4332	1410	0.46107	2.16887	0	0	1.11104	0.900061	0	0	1.38134	0.723935	0	0	3.3286	0.300427	0	0		0	116.1	98.5
[truncated: 4,474 more rows]
[truncated: 7 more columns]
