# Supplementary material for: Versatile roles of rubredoxin reductase of Pseudomonas aeruginosa TBCF10839 in virulence and stress protection
Source: PLoS Pathog. 2025 Sep 3;21(9):e1013465. doi: 10.1371/journal.ppat.1013465 (PMC12431658; doi:10.1371/journal.ppat.1013465)
Supplement: S2 Table — (XLSX) [file ppat.1013465.s002.xlsx]

## Sheet: Tabelle1
Table S2. Genome sequencing of stock cultures of Pseudomonas aeruginosa TBCF10839 and TBCF10839 rubB::Tn5 (long-term storage at -80°C): Identification of single nucleotide variants (SNVs)
Genome position	REF	ALT	REF copy number	ALT copy number		locus	gene position	protein position	annotation
P. aeruginosa TBCF10839 stock culture 1
39380	G	C	47	190	non-coding
2367366	G	C	49	56	coding		G161C	Val54Leu	ABC-type transport auxiliary lipoprotein family protein
2380660	C	G	86	110	non-coding
2380671	G	C	68	97	non-coding
3160552	G	A	0	634	coding	tseT	G692A	Gly231Arg	type VI secretion system effector protein TseT
3274339	G	C	116	144	non-coding
3749518	T	G	130	169	non-coding
3749520	C	G	132	156	non-coding
3833717	C	G	98	190	coding	preA	C583G	Gly194Gly	NAD-dependent dihydropyrimidine dehydrogenase subunit PreA
4968098	T	G	103	165	non-coding
5849750	C	G	55	186	non-coding
5849752	C	G	55	193	non-coding
5912432	C	G	96	131	non-coding
P. aeruginosa TBCF10839 stock culture 2
39380	G	C	58	219	non-coding
474680	C	G	153	195	non-coding
609553	C	G	90	112	non-coding
1340758	C	G	81	121	non-coding
2380671	G	C	78	105	non-coding
2400171	G	C	68	126	non-coding
3160552	G	A	0	616	coding	tseT	G692A	Gly231Arg	type VI secretion system effector protein TseT
3749518	T	G	164	142	non-coding
3749520	C	G	153	141	non-coding
4505639	C	G	67	107	non-coding
4872483	A	G	130	167	coding	hisF	A771G	Ter257Trp	imidazole glycerol phosphate synthase subunit HisF - stop_lost
5269094	C	G	79	96	non-coding
5849750	C	G	75	196	non-coding
5849752	C	G	86	198	non-coding
5912432	C	G	77	135	non-coding
6559979	A	C	104	170	non-coding
P. aeruginosa TBCF10839 rubB::Tn5 stock culture 1
39380	G	C	67	196	non-coding
730839	C	G	116	124	coding		C116G	Arg116Gly	SDR family oxidoreductase
2380664	T	C	89	176	non-coding
2380668	G	C	96	124	non-coding
2380671	G	C	93	120	non-coding
3093198	G	A	0	683	coding	rlmF	G181A	Pro60Pro	23S rRNA (adenine(1618)-N(6))-methyltransferase RlmF
3160552	G	A	0	724	coding	tseT	G692A	Gly231Arg	type VI secretion system effector protein TseT
5269094	C	G	89	120	non-coding
5849750	C	G	90	224	non-coding
5849752	C	G	98	203	non-coding
5849767	G	C	72	156	non-coding
P. aeruginosa TBCF10839 rubB::Tn5 stock culture 2
39380	G	C	65	174	non-coding
3093198	G	A	0	543	coding	rlmF	G181A	Pro60Pro	23S rRNA (adenine(1618)-N(6))-methyltransferase RlmF
3148853	G	C	127	167	non-coding
3160552	G	A	0	558	coding	tseT	G692A	Gly231Arg	type VI secretion system effector protein TseT
3749516	C	G	128	145	non-coding
3749518	T	G	119	153	non-coding
3749520	C	G	102	167	non-coding
4590869	G	C	204	1851	coding	alkT	G895C	Ala298Ala	rubredoxin-NAD(+) reductase AlkT
4591031	C	T	241	1378	coding	alkT	C1057T	Cys352Cys	rubredoxin-NAD(+) reductase AlkT
5269094	C	G	51	119	non-coding
5269098	C	G	49	114	non-coding
5269100	C	G	49	147	non-coding
5269102	A	G	40	94	non-coding
5269106	G	C	35	84	non-coding
5269110	G	C	25	47	non-coding
5269114	G	C	30	55	non-coding
5912432	C	G	66	124	non-coding
